# Supplementary material for: LMO2 promotes tumor cell invasion and metastasis in basal-type breast cancer by altering actin cytoskeleton remodeling
Source: Oncotarget. 2016 Nov 17;8(6):9513–24. doi: 10.18632/oncotarget.13434 (PMC5354749; doi:10.18632/oncotarget.13434)
Supplement: Supplementary file 2 [file oncotarget-08-9513-s002.xlsx]

## Sheet: genomic_TCGA_BRCA_exp_HiSeqV2_P
	sample	_SAMPLE_ID	LMO2_RNAseq	LMO2_normalized	pathologic_T	pathologic_N	N_+_-	N_?	pathologic_M	M_+_-	pathologic_stage	pathologic_stage_1level	Stage	PAM50	OS_indicator	OS	OS_time2	OS_event2	sample type	ER	PR	HER2
TRUE	TCGA-A2-A0YJ-01	TCGA-A2-A0YJ-01	5.1027	-2.90009	3	1	1	2	0	0	3	2	3	4	0	566	565	0	0	1	0	0
TRUE	TCGA-E2-A1LG-01	TCGA-E2-A1LG-01	5.4081	-2.59469	2	0	0	0	0	0	2	1	2	4	0	574	350	0	0	0	0	0
TRUE	TCGA-A1-A0SO-01	TCGA-A1-A0SO-01	5.4678	-2.53499	2	1	1	1	0	0	2	1	2	4	0	852	852	0	0	0	0	0
TRUE	TCGA-E2-A158-01	TCGA-E2-A158-01	5.4877	-2.51509	1	1	1	1	0	0	2	1	2	4	0	450	450	0	0	0	0	0
TRUE	TCGA-A8-A06Q-01	TCGA-A8-A06Q-01	5.5467	-2.45609	3	1	1	2	0	0	3	2	3	2	0	31	31	0	0	1	1	0
TRUE	TCGA-AN-A0G0-01	TCGA-AN-A0G0-01	5.6508	-2.35199	2	0	0	0	0	0	2	1	2	4	0	16	16	0	0	0	0	0
TRUE	TCGA-E2-A574-01	TCGA-E2-A574-01	5.778	-2.22479	2	0			0		2	1			0	808			0
TRUE	TCGA-A7-A13E-01	TCGA-A7-A13E-01	5.8422	-2.16059	2	1	1	1		0	2	1	2	4	1	614	326	0	0	1	0	0
TRUE	TCGA-B6-A0X5-01	TCGA-B6-A0X5-01	5.8701	-2.13269	2	1	1	1	0	0	2	1	2	2	1	2097	2097	1	0	1	1	0
TRUE	TCGA-D8-A1XF-01	TCGA-D8-A1XF-01	5.8742	-2.12859	2	0	0	0	0	0	2	1	2	2	0	463	197	0	0	1	1	0
TRUE	TCGA-A7-A4SF-01	TCGA-A7-A4SF-01	5.8958	-2.10699	2	0			0		2	1			0	545			0
TRUE	TCGA-EW-A1OX-01	TCGA-EW-A1OX-01	5.9111	-2.09169	2	0	0	0		0	2	1	2	2	0	911	562	0	0	1	1	0
TRUE	TCGA-E9-A54X-01	TCGA-E9-A54X-01	5.9443	-2.05849	1	0			0		1	1			0	375			0
TRUE	TCGA-D8-A1JM-01	TCGA-D8-A1JM-01	5.9562	-2.04659	2	1	1	1	0	0	2	1	2	4	0	590	238	0	0	1	0	0
TRUE	TCGA-E9-A1N8-01	TCGA-E9-A1N8-01	5.9665	-2.03629	2	0	0	0	0	0	2	1	2	4	0	365	0	0	0	0		0
TRUE	TCGA-B6-A0RE-01	TCGA-B6-A0RE-01	6.0573	-1.94549		0	0	0	0	0				4	0	6435	6434	0	0	0	0	0
TRUE	TCGA-E2-A1LK-01	TCGA-E2-A1LK-01	6.0604	-1.94239	4	1	1	1	0	0	3	2	3	4	1	266	266	1	0	0	0	0
TRUE	TCGA-A2-A0YM-01	TCGA-A2-A0YM-01	6.0905	-1.91229	2	0	0	0	0	0	2	1	2	4	0	965	964	0	0	0	0	0
TRUE	TCGA-E9-A1RH-01	TCGA-E9-A1RH-01	6.1126	-1.89019	2	0	0	0	0	0	2	1	2	3	0	1052	14	0	0			0
TRUE	TCGA-A8-A09K-01	TCGA-A8-A09K-01	6.1242	-1.87859	1	1	1	1	0	0	2	1	2	1	0	912	911	0	0	1	1	0
TRUE	TCGA-AN-A0AK-01	TCGA-AN-A0AK-01	6.1939	-1.80889	2	0	0	0	0	0	2	1	2	2	0	224	223	0	0	1	0	0
TRUE	TCGA-E2-A15E-06	TCGA-E2-A15E-06	6.2108	-1.79199	1	1			0		2	1		1	0	630	517	0	2
TRUE	TCGA-AR-A1AY-01	TCGA-AR-A1AY-01	6.2117	-1.79109	1	0	0	0	0	0	1	1	1	4	0	1026	614	0	0	0	0	0
TRUE	TCGA-A8-A09Z-01	TCGA-A8-A09Z-01	6.2537	-1.74909	3	0	0	0	0	0	2	1	2				0	0	0	1	0	0
TRUE	TCGA-A8-A06N-01	TCGA-A8-A06N-01	6.2787	-1.72409	4	0	0	0	0	0	3	2	3	2			0	0	0	1	0	0
TRUE	TCGA-B6-A0IA-01	TCGA-B6-A0IA-01	6.2997	-1.70309	2	0	0	0	0	0	2	1	2	1	0	6719	6718	0	0	1	1	0
TRUE	TCGA-AN-A0AT-01	TCGA-AN-A0AT-01	6.3007	-1.70209	2	0	0	0	0	0	2	1	2	4	0	10	10	0	0	0	0	0
TRUE	TCGA-E2-A155-01	TCGA-E2-A155-01	6.3016	-1.70119	2	1	1	1	0	0	2	1	2	2	0	640	553	0	0	1	0	0
TRUE	TCGA-B6-A402-01	TCGA-B6-A402-01	6.3081	-1.69469	1	0			0		1	1			0	1651			0
TRUE	TCGA-E2-A15L-01	TCGA-E2-A15L-01	6.3182	-1.68459	2	0	0	0	0	0	2	1	2	1	0	626	331	0	0	1	1	0
TRUE	TCGA-B6-A0I6-01	TCGA-B6-A0I6-01	6.3325	-1.67029	1	1	1	1	0	0	2	1	2	4	1	997	997	1	0	0	0
TRUE	TCGA-BH-A0HL-01	TCGA-BH-A0HL-01	6.395	-1.60779	2	1	1	1	0	0	2	1	2		0	72	72	0	0	1	1	0
TRUE	TCGA-AR-A24K-01	TCGA-AR-A24K-01	6.4105	-1.59229	2	0	0	0	0	0	2	1	2	2	0	1548	1548	0	0	1	1	0
TRUE	TCGA-B6-A0I9-01	TCGA-B6-A0I9-01	6.4436	-1.55919	3		0	0	1	1	4	2	4	3	1	369	369	1	0	1	1	1
TRUE	TCGA-D8-A1XK-01	TCGA-D8-A1XK-01	6.4442	-1.55859	2	1	1	1		0	2	1	1	4	0	441	326	0	0	0	0	0
TRUE	TCGA-B6-A0X4-01	TCGA-B6-A0X4-01	6.4558	-1.54699	2	1	1	1	0	0	2	1	2	1	1	860	859	1	0	1	1	0
TRUE	TCGA-AR-A24H-01	TCGA-AR-A24H-01	6.4599	-1.54289	2	0	0	0	0	0	2	1	2	2	0	4776	3333	0	0	1	1	0
TRUE	TCGA-EW-A1P4-01	TCGA-EW-A1P4-01	6.4647	-1.53809	2	0	0	0	0	0	2	1	2	4	0	907	501	0	0	0	0	0
TRUE	TCGA-EW-A1P0-01	TCGA-EW-A1P0-01	6.4689	-1.53389	2	1	1	1		0	2	1	2	2	0	1251	1121	0	0	1	0	0
TRUE	TCGA-E2-A14R-01	TCGA-E2-A14R-01	6.469	-1.53379	2	0	0	0	0	0	2	1	2	4	0	1174	845	0	0	0	0	0
TRUE	TCGA-E2-A14Y-01	TCGA-E2-A14Y-01	6.4737	-1.52909	2	0	0	0	0	0	2	1	2	4	0	870	688	0	0	1	1	1
TRUE	TCGA-A8-A079-01	TCGA-A8-A079-01	6.4773	-1.52549	4	1	1	3	0	0	3	2	3	2	0	274	274	0	0	1	1	0
TRUE	TCGA-BH-A18T-01	TCGA-BH-A18T-01	6.4901	-1.51269	2	0	0	0	0	0	2	1	2	4	1	224	224	1	0	0	0	0
TRUE	TCGA-D8-A27F-01	TCGA-D8-A27F-01	6.5017	-1.50109	2	0	0	0	0	0	2	1	2	4	0	488	227	0	0	0	0	0
TRUE	TCGA-AN-A0XR-01	TCGA-AN-A0XR-01	6.5097	-1.49309	2	1	1	2	0	0	3	2	3	2	0	10	10	0	0	1	0	0
TRUE	TCGA-A2-A0D3-01	TCGA-A2-A0D3-01	6.5173	-1.48549	1	0	0	0	0	0	1	1	1	1	0	875	875	0	0	1	1	0
TRUE	TCGA-A7-A5ZV-01	TCGA-A7-A5ZV-01	6.5176	-1.48519	2	0			0		2	1			0	368			0
TRUE	TCGA-E9-A226-01	TCGA-E9-A226-01	6.5207	-1.48209	2	1	1	2	0	0	3	2	3	2	0	1038	16	0	0			0
TRUE	TCGA-B6-A0WV-01	TCGA-B6-A0WV-01	6.5285	-1.47429	2	1	1	1	0	0	2	1	2	2	1	2422	2422	1	0	1	1	0
TRUE	TCGA-OL-A6VO-01	TCGA-OL-A6VO-01	6.5341	-1.46869	1	0					1	1			0	858			0
TRUE	TCGA-A8-A07O-01	TCGA-A8-A07O-01	6.55	-1.45279	2	0	0	0	0	0	2	1	2	4	0	304	304	0	0	0	0	0
TRUE	TCGA-AR-A0U2-01	TCGA-AR-A0U2-01	6.5503	-1.45249	2	1	1	2	0	0	3	2	3	2	1	2551	2551	1	0	1	1	0
TRUE	TCGA-AR-A0TR-01	TCGA-AR-A0TR-01	6.552	-1.45079	2	1	1	1	0	0	2	1	2	1	1	160	160	1	0	1	1	0
TRUE	TCGA-A8-A09E-01	TCGA-A8-A09E-01	6.5547	-1.44809	4	1	1	1	0	0	3	2	3		0	1492	942	0	0	1	1
TRUE	TCGA-A7-A0CJ-01	TCGA-A7-A0CJ-01	6.5637	-1.43909	2	0	0	0	0	0	2	1	2	2	0	931	409	0	0	1	1	0
TRUE	TCGA-A7-A0DA-01	TCGA-A7-A0DA-01	6.5705	-1.43229	2	0	0	0	0	0	2	1	2	4	0	1085	373	0	0	0	0	0
TRUE	TCGA-BH-A5IZ-01	TCGA-BH-A5IZ-01	6.5712	-1.43159	2	1			1		2	1			0	567			0
TRUE	TCGA-5T-A9QA-01	TCGA-5T-A9QA-01	6.572	-1.43079	2						2	1			0	303			0
TRUE	TCGA-D8-A1XD-01	TCGA-D8-A1XD-01	6.5834	-1.41939	1	1	1	2	0	0	3	2	3	1	0	522	155	0	0	1	1	0
TRUE	TCGA-AN-A0FV-01	TCGA-AN-A0FV-01	6.6396	-1.36319	2	0	0	0	0	0	2	1	2	3	0	10	10	0	0	0	0	1
TRUE	TCGA-A2-A0YE-01	TCGA-A2-A0YE-01	6.6418	-1.36099	2	1	1	1	0	0	2	1	2	4	0	554	553	0	0	0	0	0
TRUE	TCGA-AR-A24N-01	TCGA-AR-A24N-01	6.6469	-1.35589	1	0	0	0	0	0	1	1	1	2	0	2388	2074	0	0	1	1	0
TRUE	TCGA-AR-A0TP-01	TCGA-AR-A0TP-01	6.652	-1.35079	2	0	0	0	0	0	2	1	2	4	0	3386	2392	0	0	1	0	0
TRUE	TCGA-BH-A0DD-01	TCGA-BH-A0DD-01	6.6552	-1.34759	2	1	1	1	0	0	2	1	2	2	0	1394	1393	0	0	1	1	1
TRUE	TCGA-C8-A12Z-01	TCGA-C8-A12Z-01	6.6556	-1.34719	2	1	1	1	0	0	2	1	2	3	0	12	0	0	0	0	0	1
TRUE	TCGA-AO-A1KR-01	TCGA-AO-A1KR-01	6.663	-1.33979	2	0			0		2	1		4	0	2141	2140	0	0	0	0
TRUE	TCGA-AR-A0U3-01	TCGA-AR-A0U3-01	6.6639	-1.33889	2	1	1	1	0	0	2	1	2	1	0	3468	2263	0	0	1	1	0
TRUE	TCGA-S3-AA12-01	TCGA-S3-AA12-01	6.6645	-1.33829	3	1					3	2			0	467			0
TRUE	TCGA-BH-A0AU-01	TCGA-BH-A0AU-01	6.6736	-1.32919	2	0	0	0	0	0	2	1	2	2	0	746	746	0	0	1	1	0
TRUE	TCGA-A8-A07C-01	TCGA-A8-A07C-01	6.6771	-1.32569	2	0	0	0	0	0	2	1	2	4	0	1034	580	0	0	0	0	0
TRUE	TCGA-A1-A0SB-01	TCGA-A1-A0SB-01	6.6775	-1.32529	1	0	0	0	0	0	1	1	1	5	0	259	259	0	0	1	0	0
TRUE	TCGA-A8-A081-01	TCGA-A8-A081-01	6.7003	-1.30249	2	0	0	0	0	0	2	1	2	2			0	0	0	1	1	0
TRUE	TCGA-E9-A244-01	TCGA-E9-A244-01	6.7082	-1.29459	2	0	0	0	0	0	2	1	2	4	0	21	20	0	0			0
TRUE	TCGA-A7-A0DC-01	TCGA-A7-A0DC-01	6.7114	-1.29139	1	0	0	0	0	0	1	1	1	1	0	906	386	0	0	1	0	0
TRUE	TCGA-E2-A15K-06	TCGA-E2-A15K-06	6.7291	-1.27369	2	1			0		2	1		2	0	275	34	0	2
TRUE	TCGA-D8-A147-01	TCGA-D8-A147-01	6.7323	-1.27049	2	0	0	0	0	0				4	0	584	2	0	0	0	0	0
TRUE	TCGA-AC-A2QH-01	TCGA-AC-A2QH-01	6.735	-1.26779	3	0					2	1		4	0	1005			0
TRUE	TCGA-D8-A1JA-01	TCGA-D8-A1JA-01	6.7365	-1.26629	4		0	0	0	0				3	0	502	18	0	0	0	0	1
TRUE	TCGA-E2-A15T-01	TCGA-E2-A15T-01	6.7376	-1.26519	2	0	0	0	0	0	2	1	2		0	456	267	0	0	1	1	0
TRUE	TCGA-AN-A0XU-01	TCGA-AN-A0XU-01	6.7386	-1.26419	2	0	0	0	0	0	2	1	2	4	0	10	10	0	0	0	0	0
TRUE	TCGA-D8-A1XC-01	TCGA-D8-A1XC-01	6.7394	-1.26339	4	1	1	1	0	0	3	2	3	1	1	377	81	0	0	1	1	0
TRUE	TCGA-A7-A4SD-01	TCGA-A7-A4SD-01	6.7411	-1.26169	2	0			0		2	1			0	441			0
TRUE	TCGA-BH-A18V-01	TCGA-BH-A18V-01	6.7467	-1.25609	2	1	1	1	0	0	2	1	2	4	1	1556	1555	1	0	0	0	0
TRUE	TCGA-C8-A1HK-01	TCGA-C8-A1HK-01	6.7485	-1.25429	2	1	1	1	0	0	2	1	2	3	0	366	7	0	0	0	0	1
TRUE	TCGA-LQ-A4E4-01	TCGA-LQ-A4E4-01	6.7645	-1.23829	3	1					3	2			0	849			0
TRUE	TCGA-B6-A0RG-01	TCGA-B6-A0RG-01	6.7646	-1.23819	3	0	0	0	0	0	2	1	2	1	0	2082	2082	0	0	0	0	0
TRUE	TCGA-A8-A08C-01	TCGA-A8-A08C-01	6.773	-1.22979	2	0	0	0	0	0	2	1	2	1	0	881	607	0	0	1	1	0
TRUE	TCGA-AR-A0TW-01	TCGA-AR-A0TW-01	6.7732	-1.22959	3	1	1	1	0	0	3	2	3	1	0	3009	739	0	0	1	1	0
TRUE	TCGA-BH-A0H9-01	TCGA-BH-A0H9-01	6.7926	-1.21019	2	0	0	0	0	0	2	1	2	1	0	1247	1247	0	0	1	1	0
TRUE	TCGA-BH-A1F5-01	TCGA-BH-A1F5-01	6.7966	-1.20619	1	1			0		2	1		1	1	2712	2712	1	0	1	1
TRUE	TCGA-AR-A1AS-01	TCGA-AR-A1AS-01	6.7984	-1.20439	2	1	1	1	0	0	2	1	2	1	0	1150	1242	0	0	1	1	0
TRUE	TCGA-E9-A1RC-01	TCGA-E9-A1RC-01	6.8056	-1.19719	4	1	1	3	0	0	3	2	3	1	0	1224	1228	0	0			0
TRUE	TCGA-A8-A06Z-01	TCGA-A8-A06Z-01	6.8197	-1.18309	3	0	0	0	0	0	2	1	2	2	0	31	31	0	0	1	1	0
TRUE	TCGA-A8-A09C-01	TCGA-A8-A09C-01	6.8211	-1.18169	2	0	0	0		0				2	0	31	31	0	0	1	1	0
TRUE	TCGA-A8-A0AB-01	TCGA-A8-A0AB-01	6.8218	-1.18099	2	0	0	0	0	0	2	1	2	1	0	518	517	0	0	1	1	0
TRUE	TCGA-B6-A0X0-01	TCGA-B6-A0X0-01	6.8242	-1.17859	1	0	0	0	0	0	1	1	1	1	1	3945	3945	1	0	1	1	0
TRUE	TCGA-HN-A2NL-01	TCGA-HN-A2NL-01	6.8254	-1.17739	2	0			0		2	1		4	0	79			0
TRUE	TCGA-E2-A15S-01	TCGA-E2-A15S-01	6.8257	-1.17709	2	1	1	1	0	0	2	1	2	2	0	428	274	0	0	1	0	0
TRUE	TCGA-E2-A15A-01	TCGA-E2-A15A-01	6.828	-1.17479	2	1	1	3	0	0	3	2	3	2	0	710	502	0	0	1	1	0
TRUE	TCGA-C8-A27A-01	TCGA-C8-A27A-01	6.8296	-1.17319	2	1	1	1	0	0	2	1	2	2	0	371	371	0	0	1	1	0
TRUE	TCGA-D8-A13Y-01	TCGA-D8-A13Y-01	6.8304	-1.17239	1	0	0	0	0	0	1	1	1	2	0	362	362	0	0	1	1	0
TRUE	TCGA-E9-A1RB-01	TCGA-E9-A1RB-01	6.8317	-1.17109	2	0	0	0	0	0	2	1	2	2	1	976	21	0	0			0
TRUE	TCGA-A7-A13G-01	TCGA-A7-A13G-01	6.8329	-1.16989	2	0	0	0		0	2	1	2	1	0	718	348	0	0	1	1	0
TRUE	TCGA-B6-A0RM-01	TCGA-B6-A0RM-01	6.8343	-1.16849			0	0						1	1	2373	2373	1	0	1	1	0
TRUE	TCGA-E2-A154-01	TCGA-E2-A154-01	6.8369	-1.16589	1	0	0	0	0	0	1	1	1	1	0	591	325	0	0	1	1	0
TRUE	TCGA-E2-A14V-01	TCGA-E2-A14V-01	6.8378	-1.16499	2	1	1	1	0	0	2	1	2	3	0	1042	748	0	0	1	1	1
TRUE	TCGA-A7-A0CE-01	TCGA-A7-A0CE-01	6.8401	-1.16269	2	0	0	0	0	0	2	1	2	4	0	1074	309	0	0	0	0	0
TRUE	TCGA-E9-A1R7-01	TCGA-E9-A1R7-01	6.8411	-1.16169	2	0	0	0	0	0	2	1	2	2	0	645	34	0	0			0
TRUE	TCGA-GM-A3XL-01	TCGA-GM-A3XL-01	6.8656	-1.13719	2	0			0		2	1			0	2108			0
TRUE	TCGA-AO-A0J7-01	TCGA-AO-A0J7-01	6.8704	-1.13239	2	1	1	1	0	0	2	1	2	2	0	618	260	0	0	1	1	0
TRUE	TCGA-AR-A0TZ-01	TCGA-AR-A0TZ-01	6.8828	-1.11999	2	1	1	2	1	0	3	2	3	1	1	3262	1313	0	0	1	1	0
TRUE	TCGA-A8-A092-01	TCGA-A8-A092-01	6.884	-1.11879	2	1	1	2	0	0	3	2	3	2	0	942	518	0	0	1	1	0
TRUE	TCGA-A2-A1FW-01	TCGA-A2-A1FW-01	6.8887	-1.11409	3	1	1	2	0	0	3	2	3	2	0	528	221	0	0	1	0	0
TRUE	TCGA-AN-A04D-01	TCGA-AN-A04D-01	6.9059	-1.09689	2	1	1	1	0	0	2	1	2	4	0	52	52	0	0	0	0	0
TRUE	TCGA-AC-A23H-01	TCGA-AC-A23H-01	6.9071	-1.09569	2		0	0	0	0	2	1		3	1	174	81	0	0	1	0	1
TRUE	TCGA-A2-A0CY-01	TCGA-A2-A0CY-01	6.908	-1.09479	2	1	1	1	0	0	2	1	2		0	1673	1673	0	0	1	1	0
TRUE	TCGA-A2-A0YG-01	TCGA-A2-A0YG-01	6.9122	-1.09059	2	1	1	3	0	0	3	2	3	2	0	666	665	0	0	1	1	1
TRUE	TCGA-E2-A14W-01	TCGA-E2-A14W-01	6.9163	-1.08649	2	0	0	0	0	0	2	1	2	2	0	974	833	0	0	1	1	1
TRUE	TCGA-B6-A0IC-01	TCGA-B6-A0IC-01	6.9173	-1.08549	2		0	0						1	1	1542	1542	1	0	1	1	0
TRUE	TCGA-D8-A1JJ-01	TCGA-D8-A1JJ-01	6.919	-1.08379	2	0	0	0	0	0	2	1	2	2	0	611	274	0	0	1	1	0
TRUE	TCGA-BH-A0AV-01	TCGA-BH-A0AV-01	6.9294	-1.07339	1	0	0	0	0	0	1	1	1	4	0	1820	1180	0	0	0	0	0
TRUE	TCGA-EW-A1P6-01	TCGA-EW-A1P6-01	6.9329	-1.06989	2	1	1	1	0	0	2	1	2	1	0	562	312	0	0	1	1	0
TRUE	TCGA-E2-A1LL-01	TCGA-E2-A1LL-01	6.9365	-1.06629	3	1	1	2		0	3	2	3	4	0	1309	1014	0	0	0	0	0
TRUE	TCGA-BH-A18P-01	TCGA-BH-A18P-01	6.9376	-1.06519	1	0	0	0	0	0	1	1	1	3	1	921	921	1	0	1	0	0
TRUE	TCGA-EW-A1OZ-01	TCGA-EW-A1OZ-01	6.9394	-1.06339	2	0	0	0	0	0	2	1	2	2	0	1229	941	0	0	1	0	1
TRUE	TCGA-E2-A14P-01	TCGA-E2-A14P-01	6.9489	-1.05389	2	1	1	3	0	0	3	2	3	3	0	1246	487	0	0	0	0	1
TRUE	TCGA-S3-AA11-01	TCGA-S3-AA11-01	6.9549	-1.04789	2	0			0		2	1			0	421			0
TRUE	TCGA-E2-A14T-01	TCGA-E2-A14T-01	6.9577	-1.04509	2	0	0	0	0	0	2	1	2	1	0	1013	890	0	0	1	1	0
TRUE	TCGA-D8-A1XG-01	TCGA-D8-A1XG-01	6.9631	-1.03969	4	1	1	1	0	0	3	2	3	1	0	448	196	0	0	1	0	0
TRUE	TCGA-AN-A0AJ-01	TCGA-AN-A0AJ-01	6.9636	-1.03919	3	0	0	0	0	0	2	1	2	2	0	303	243	0	0	1	1	1
TRUE	TCGA-D8-A143-01	TCGA-D8-A143-01	6.9667	-1.03609	2	0	0	0	0	0	2	1	2	4	0	431	431	0	0	0	0	0
error	TCGA-A8-A08B-01	TCGA-A1-A0SG-01	6.9722	-1.03059	2	1	1	1	0	0	2	1	2	1	0	434	433	0	0	1	1	0
error	TCGA-A1-A0SG-01	TCGA-A8-A08B-01	6.9722	-1.03059	2	0	0	0	0	0	2	1	2	3	0	1156	702	0	0	1	0	1
TRUE	TCGA-D8-A1XJ-01	TCGA-D8-A1XJ-01	6.9774	-1.02539	3	1	1	1		0	3	2	3	3	0	664	352	0	0	1	1	1
TRUE	TCGA-AR-A24Z-01	TCGA-AR-A24Z-01	6.9876	-1.01519	2	0	0	0	0	0	2	1	2	2	0	2403	1574	0	0	1	1	0
TRUE	TCGA-BH-A1EN-01	TCGA-BH-A1EN-01	6.9894	-1.01339	2		0	0	0	0	2	1	2	3	1	2053	2052	1	0	0	0	1
TRUE	TCGA-AN-A0XO-01	TCGA-AN-A0XO-01	6.9911	-1.01169	2	1	1	2	0	0	3	2	3	1	0	375	375	0	0	1	0	0
TRUE	TCGA-A2-A04T-01	TCGA-A2-A04T-01	6.9952	-1.00759	2	0	0	0	0	0	2	1	2	4	0	2246	2246	0	0	0	0	0
TRUE	TCGA-A8-A07F-01	TCGA-A8-A07F-01	7	-1.00279	2	1	1	1	0	0	2	1	2	1	0	577	576	0	0	1	1	0
TRUE	TCGA-B6-A0I1-01	TCGA-B6-A0I1-01	7.0007	-1.00209	2	0			0		2	1		4	1	2361			0
TRUE	TCGA-E2-A15R-01	TCGA-E2-A15R-01	7.0015	-1.00129	1	1	1	1	0	0	2	1	3	1	0	519	330	0	0	1	1	0
TRUE	TCGA-A8-A08O-01	TCGA-A8-A08O-01	7.0052	-0.997588	2	1	1	3	1	1	4	2	4	1	0	943	942	0	0	1	1	0
TRUE	TCGA-B6-A0IO-01	TCGA-B6-A0IO-01	7.0146	-0.988188	2	0	0	0	0	0	2	1	2	1	0	3350	3350	0	0	1	1	0
TRUE	TCGA-A2-A0CW-01	TCGA-A2-A0CW-01	7.0196	-0.983188	2	1	1	1	0	0	2	1	2	2	0	1948	1947	0	0	1	1	0
TRUE	TCGA-E2-A15J-01	TCGA-E2-A15J-01	7.0221	-0.980688	1	0	0	0	0	0	1	1	1	1	0	590	463	0	0	1	1	0
TRUE	TCGA-D8-A1X5-01	TCGA-D8-A1X5-01	7.0241	-0.978688	2	1	1	3		0	3	2	3	2	0	565	171	0	0	1	1	1
TRUE	TCGA-EW-A1J1-01	TCGA-EW-A1J1-01	7.0291	-0.973688	2	1	1	1	0	0	2	1	2	1	0	575	282	0	0	1	1	0
TRUE	TCGA-C8-A12U-01	TCGA-C8-A12U-01	7.0308	-0.971988	2	1	1	1	0	0	2	1	1	2	0	385	0	0	0	1	1	0
TRUE	TCGA-BH-A1FM-01	TCGA-BH-A1FM-01	7.0389	-0.963888	2	1	1	2	0	0	3	2	3	2	1	1388	1388	1	0	1	0	0
TRUE	TCGA-A8-A084-01	TCGA-A8-A084-01	7.0413	-0.961488	2	1	1	1	0	0	2	1	2	2	0	458	458	0	0	1	0	0
TRUE	TCGA-LL-A7T0-01	TCGA-LL-A7T0-01	7.0431	-0.959688	2	1			0		2	1			0	376			0
TRUE	TCGA-OL-A5D7-01	TCGA-OL-A5D7-01	7.0436	-0.959188	2	0					2	1			0	1780			0
TRUE	TCGA-S3-AA0Z-01	TCGA-S3-AA0Z-01	7.0467	-0.956088	2	1			0		2	1			0	511			0
TRUE	TCGA-D8-A1XA-01	TCGA-D8-A1XA-01	7.0536	-0.949188	1	0	0	0	0	0	1	1	1	1	0	839	274	0	0	1	1	0
TRUE	TCGA-A2-A04R-01	TCGA-A2-A04R-01	7.0576	-0.945188	1	0	0	0	0	0	1	1	1	2	0	2499	2499	0	0	1	1	0
TRUE	TCGA-C8-A274-01	TCGA-C8-A274-01	7.0605	-0.942288	2	0	0	0	0	0	2	1	2	2	0	290	1	0	0	1	1	0
TRUE	TCGA-A2-A25B-01	TCGA-A2-A25B-01	7.0623	-0.940488	2	1	1	1	0	0	2	1	2	2	0	496	258	0	0	1	1	0
TRUE	TCGA-E2-A14O-01	TCGA-E2-A14O-01	7.0625	-0.940288	3	1	1	1	0	0	3	2	3	2	0	1359	1172	0	0	1	1	0
TRUE	TCGA-A2-A0EY-01	TCGA-A2-A0EY-01	7.0642	-0.938588	2	1	1	1	0	0	2	1	2	2	0	735	735	0	0	1	0	1
TRUE	TCGA-AO-A0J3-01	TCGA-AO-A0J3-01	7.0653	-0.937488	2	1	1	1	0	0	2	1	2	2	0	651	302	0	0	1	1	0
TRUE	TCGA-A8-A0A9-01	TCGA-A8-A0A9-01	7.0659	-0.936888	2	0	0	0	0	0	2	1	2	1	0	822	396	0	0	1	1	0
TRUE	TCGA-B6-A0I2-01	TCGA-B6-A0I2-01	7.0664	-0.936388	1	0	0	0	0	0	1	1	1	4	0	4361	4360	0	0			0
TRUE	TCGA-A8-A06O-01	TCGA-A8-A06O-01	7.0688	-0.933988	1	0	0	0	0	0	1	1	1	2	0	396	396	0	0	1	1	0
TRUE	TCGA-C8-A137-01	TCGA-C8-A137-01	7.0693	-0.933488	2	1	1	1	0	0	2	1	2	3	0	125	3	0	0	0	0	1
TRUE	TCGA-AR-A0TU-01	TCGA-AR-A0TU-01	7.0766	-0.926188	2	0	0	0	0	0	2	1	2	4	0	417	360	0	0	0	0	0
TRUE	TCGA-D8-A1JT-01	TCGA-D8-A1JT-01	7.0769	-0.925888	2	0	0	0	0	0	2	1	2	2	0	405	405	0	0	1	1	0
TRUE	TCGA-BH-A1FD-01	TCGA-BH-A1FD-01	7.0798	-0.922988	1	0	0	0	0	0	1	1	1	2	1	1009	1008	1	0	1	1	0
TRUE	TCGA-D8-A1XV-01	TCGA-D8-A1XV-01	7.0818	-0.920988	2	0	0	0	0	0	2	1	2	1	0	461	146	0	0	1	1	0
TRUE	TCGA-A8-A06U-01	TCGA-A8-A06U-01	7.083	-0.919788	2	1	1	1	0	0	2	1	2	1	1	883	882	1	0	1	1
TRUE	TCGA-C8-A1HO-01	TCGA-C8-A1HO-01	7.0853	-0.917488	3	1	1	3	0	0	3	2	3	1			0	0	0	1	1	0
TRUE	TCGA-E2-A10A-01	TCGA-E2-A10A-01	7.0855	-0.917288	3	0	0	0	0	0	2	1	2	1	0	1229	1229	0	0	1	1	0
TRUE	TCGA-A7-A13D-01	TCGA-A7-A13D-01	7.0903	-0.912488	2	0	0	0	0	0	2	1	2	4	0	965	267	0	0	0	1	0
TRUE	TCGA-B6-A0IB-01	TCGA-B6-A0IB-01	7.0919	-0.910888	3	1	1	3	1	1	4	2	4	2	1	3941	3941	1	0	1	1	0
TRUE	TCGA-AR-A24Q-01	TCGA-AR-A24Q-01	7.0945	-0.908288	3	0	0	0	0	0	2	1	2	4	0	3088	2008	0	0	1	0	0
TRUE	TCGA-UL-AAZ6-01	TCGA-UL-AAZ6-01	7.0952	-0.907588	2	0					2	1			0	518			0
TRUE	TCGA-BH-A0B9-01	TCGA-BH-A0B9-01	7.0971	-0.905688	1	0	0	0	0	0	1	1	1		0	1572	1572	0	0	0	0	0
TRUE	TCGA-D8-A1XR-01	TCGA-D8-A1XR-01	7.0981	-0.904688	2	1	1	1	0	0	2	1	2	2	0	482	168	0	0	1	1	0
error	TCGA-AR-A2LK-01	TCGA-AR-A0TQ-01	7.0982	-0.904588	3	1	1	1	0	0	3	2	3	2	0	2240	1500	0	0	1	0	1
error	TCGA-AR-A0TQ-01	TCGA-AR-A2LK-01	7.0982	-0.904588	3	1			0		3	2		2	1	1649			0
TRUE	TCGA-AN-A0FY-01	TCGA-AN-A0FY-01	7.0988	-0.903988	1	0	0	0	0	0	1	1	1	2	0	10	10	0	0	1	1	0
TRUE	TCGA-B6-A400-01	TCGA-B6-A400-01	7.1026	-0.900188															0
TRUE	TCGA-C8-A12L-01	TCGA-C8-A12L-01	7.1036	-0.899188	2	0	0	0	0	0	2	1	2	3	0	363	0	0	0	0	0	1
TRUE	TCGA-A8-A09N-01	TCGA-A8-A09N-01	7.1043	-0.898488	2	1	1	3	0	0	3	2	3	2	0	31	31	0	0	1	1	1
TRUE	TCGA-AC-A7VB-01	TCGA-AC-A7VB-01	7.1051	-0.897688	1	1					2	1			0	250			0
TRUE	TCGA-E2-A109-01	TCGA-E2-A109-01	7.1152	-0.887588	2	0	0	0	0	0	2	1	2	2	0	1417	1417	0	0	1	0	0
TRUE	TCGA-Z7-A8R6-01	TCGA-Z7-A8R6-01	7.1169	-0.885888	1	0			0		1	1			0	3256			0
TRUE	TCGA-E9-A5UO-01	TCGA-E9-A5UO-01	7.1229	-0.879888	2	0			0		2	1			0	420			0
TRUE	TCGA-A8-A075-01	TCGA-A8-A075-01	7.1231	-0.879688	2	1	1	1	0	0	2	1	2	2	0	518	517	0	0	1	1	0
TRUE	TCGA-E2-A15O-01	TCGA-E2-A15O-01	7.1237	-0.879088	1		0	0	0	0	1	1	1	1	0	396	395	0	0	1	1	0
TRUE	TCGA-BH-A1EV-01	TCGA-BH-A1EV-01	7.1246	-0.878188	3	1			0		3	2		3	1	365	365	1	0	1	1
TRUE	TCGA-BH-A1FJ-01	TCGA-BH-A1FJ-01	7.13	-0.872788	3	1	1	1	0	0	3	2	3	2	1	1927	1927	1	0	0	1	0
TRUE	TCGA-E2-A156-01	TCGA-E2-A156-01	7.132	-0.870788	1	0	0	0	0	0	1	1	1	1	0	726	481	0	0	1	1	0
TRUE	TCGA-OL-A5RZ-01	TCGA-OL-A5RZ-01	7.1359	-0.866888	1	0					1	1			0	679			0
TRUE	TCGA-BH-A1FC-01	TCGA-BH-A1FC-01	7.1371	-0.865688	1	1	1	1	0	0	2	1	2	4	1	3472	3471	1	0	0	0	0
TRUE	TCGA-BH-A0E7-01	TCGA-BH-A0E7-01	7.1379	-0.864888	2	1	1	1	0	0	2	1	2	1	0	1363	1362	0	0	1	1	0
TRUE	TCGA-E9-A22G-01	TCGA-E9-A22G-01	7.1389	-0.863888	2	0	0	0	0	0	2	1	3	4	0	715	0	0	0	0	0	0
TRUE	TCGA-BH-A0BS-01	TCGA-BH-A0BS-01	7.1411	-0.861688	3	1	1	1	0	0	3	2	3	1	0	1641	1640	0	0	1	1	0
TRUE	TCGA-E2-A1L7-01	TCGA-E2-A1L7-01	7.142	-0.860788	2	1	1	2	0	0	3	2	3	2	0	834	633	0	0	0	0	0
TRUE	TCGA-A8-A08T-01	TCGA-A8-A08T-01	7.1541	-0.848688	2	1	1	1	1	1	4	2	4	1	1	3409	2830	0	0	1	1	0
TRUE	TCGA-E9-A5UP-01	TCGA-E9-A5UP-01	7.1576	-0.845188	2	0			0		2	1			0	438			0
TRUE	TCGA-A2-A3XX-01	TCGA-A2-A3XX-01	7.1588	-0.843988	2	0			0		2	1			1	1439			0
TRUE	TCGA-OL-A66O-01	TCGA-OL-A66O-01	7.1592	-0.843588	2	1					2	1			0	528			0
TRUE	TCGA-AR-A251-01	TCGA-AR-A251-01	7.1647	-0.838088	2	1	1	2	0	0	3	2	3	4	0	2387	1373	0	0	1	0	0
TRUE	TCGA-D8-A1JF-01	TCGA-D8-A1JF-01	7.169	-0.833788	1	1	1	2	0	0	3	2	3	3	0	366	96	0	0	0	0	0
TRUE	TCGA-E9-A1N6-01	TCGA-E9-A1N6-01	7.1699	-0.832888	2	1	1	1	0	0	2	1	2	2	0	410	0	0	0	1	1	1
TRUE	TCGA-E9-A248-01	TCGA-E9-A248-01	7.174	-0.828788	2	0	0	0	0	0	2	1	2	3	0	59	21	0	0			0
TRUE	TCGA-A2-A0ER-01	TCGA-A2-A0ER-01	7.1744	-0.828388	1	1	1	1	0	0	1	1	1	1	0	2263	2262	0	0	1	1	0
TRUE	TCGA-E2-A15H-01	TCGA-E2-A15H-01	7.1765	-0.826288	1	1	1	1	0	0	2	1	2	1	0	393	42	0	0	1	1	1
TRUE	TCGA-AR-A256-01	TCGA-AR-A256-01	7.1779	-0.824888	2	0	0	0	0	0	2	1	2	4	1	2854	2854	1	0	0	0	0
TRUE	TCGA-OL-A5D8-01	TCGA-OL-A5D8-01	7.1791	-0.823688	3	0					2	1			0	973			0
TRUE	TCGA-E9-A1R5-01	TCGA-E9-A1R5-01	7.1831	-0.819688	1	0	0	0	0	0	1	1	1	1	0	92	42	0	0			0
TRUE	TCGA-BH-A0B3-01	TCGA-BH-A0B3-01	7.1834	-0.819388	2	1	1	1	0	0	2	1	2	4	0	1203	1203	0	0	0	0	0
TRUE	TCGA-BH-A1FN-01	TCGA-BH-A1FN-01	7.1888	-0.813988	2	0	0	0	0	0	2	1	2	2	1	2192	2192	1	0	1	1	0
TRUE	TCGA-BH-A203-01	TCGA-BH-A203-01	7.1952	-0.807588	2	1			0		2	1		3	1	1174	1174	1	0
TRUE	TCGA-AN-A0FL-01	TCGA-AN-A0FL-01	7.1953	-0.807488	2	0	0	0	0	0	2	1	2	4	0	231	230	0	0	0	0	0
TRUE	TCGA-LL-A6FP-01	TCGA-LL-A6FP-01	7.2112	-0.791588	2						2	1			0	677			0
TRUE	TCGA-BH-A0H0-01	TCGA-BH-A0H0-01	7.2141	-0.788688	1	0	0	0	0	0	1	1	1	2	0	461	461	0	0	1	1	0
TRUE	TCGA-OL-A6VR-01	TCGA-OL-A6VR-01	7.2148	-0.787988	1	0					1	1			0	1220			0
TRUE	TCGA-AN-A0AS-01	TCGA-AN-A0AS-01	7.217	-0.785788	2	1	1	2	0	0	3	2	3	1	0	10	9	0	0	1	0	0
TRUE	TCGA-D8-A13Z-01	TCGA-D8-A13Z-01	7.2235	-0.779288	2	1	1	2	0	0				3	0	635	210	0	0	0	0	0
TRUE	TCGA-A8-A099-01	TCGA-A8-A099-01	7.2242	-0.778588	4	1	1	3		0				1	0	304	304	0	0	1	1	1
TRUE	TCGA-AO-A0JA-01	TCGA-AO-A0JA-01	7.2253	-0.777488	2	1	1	3	0	0	3	2	3	1	0	655	346	0	0	1	1	0
TRUE	TCGA-3C-AALJ-01	TCGA-3C-AALJ-01	7.2258	-0.776988	2	1			0		2	1			0	1302			0
TRUE	TCGA-B6-A0I8-01	TCGA-B6-A0I8-01	7.2276	-0.775188	1		0	0	0	0				1	1	749	749	1	0
TRUE	TCGA-GM-A2DH-01	TCGA-GM-A2DH-01	7.2328	-0.769988	1	1			0		1	1		3	0	2193	1286	0	0	0	0
TRUE	TCGA-A2-A3XT-01	TCGA-A2-A3XT-01	7.2329	-0.769888	2	1			0		2	1			0	2525			0
TRUE	TCGA-AN-A0AR-01	TCGA-AN-A0AR-01	7.2353	-0.767488	2	0	0	0	0	0	2	1	2		0	10	9	0	0	0	0	0
TRUE	TCGA-BH-A0C7-01	TCGA-BH-A0C7-01	7.2364	-0.766388	2	1	1	1	0	0	2	1	2	2	0	1305	1305	0	0	1	0	1
TRUE	TCGA-C8-A273-01	TCGA-C8-A273-01	7.24	-0.762788	2	1	1	1	0	0	2	1	2	1	0	294	6	0	0	1	1	0
TRUE	TCGA-GI-A2C9-01	TCGA-GI-A2C9-01	7.241	-0.761788	3	0					2	1		4	0	3342			0
TRUE	TCGA-BH-A0HU-01	TCGA-BH-A0HU-01	7.2437	-0.759088	1	0	0	0	0	0	1	1	1	2	0	392	392	0	0	1	1	0
TRUE	TCGA-A1-A0SP-01	TCGA-A1-A0SP-01	7.2448	-0.757988	2	0	0	0	0	0	2	1	2	4	0	584	583	0	0	0	0	0
TRUE	TCGA-AO-A1KS-01	TCGA-AO-A1KS-01	7.2483	-0.754488	2	0	0	0	0	0	2	1	2	2	0	16	16	0	0	1	1	0
TRUE	TCGA-A2-A0D4-01	TCGA-A2-A0D4-01	7.2501	-0.752688	2	1	1	1	0	0	2	1	2	2	0	767	767	0	0	1	1	0
TRUE	TCGA-A2-A0D2-01	TCGA-A2-A0D2-01	7.2531	-0.749688	2	1	0	0	0	0	2	1	2	4	0	1027	1027	0	0	0	0	0
TRUE	TCGA-BH-A28Q-01	TCGA-BH-A28Q-01	7.255	-0.747788	2	1			0		2	1		1	0	196	196	0	0	1	1
TRUE	TCGA-A2-A0SW-01	TCGA-A2-A0SW-01	7.2555	-0.747288	2	1	1	2	1	1	4	2	4	2	1	1365	1364	1	0	1	0	0
TRUE	TCGA-E9-A1N3-01	TCGA-E9-A1N3-01	7.2632	-0.739588	1	1	1	2	0	0	3	2	3	1			0	0	0			0
TRUE	TCGA-A7-A0CH-01	TCGA-A7-A0CH-01	7.2635	-0.739288	2	0	0	0	0	0	2	1	2	1	0	1079	232	0	0			0
TRUE	TCGA-BH-A204-01	TCGA-BH-A204-01	7.2794	-0.723388	2	1			0		2	1		2	1	2534	2534	1	0
TRUE	TCGA-A2-A04W-01	TCGA-A2-A04W-01	7.2811	-0.721688	2	1	1	1	0	0	2	1	2	3	0	1948	1948	0	0	0	0	1
TRUE	TCGA-AR-A0U4-01	TCGA-AR-A0U4-01	7.2848	-0.717988	2	0	0	0	0	0	2	1	2	4	0	2615	1627	0	0	0	0	0
TRUE	TCGA-A8-A09G-01	TCGA-A8-A09G-01	7.2871	-0.715688	3	1	1	3	0	0	3	2	3	3			0	0	0	1	0	1
TRUE	TCGA-D8-A1J8-01	TCGA-D8-A1J8-01	7.2882	-0.714588	2	1	1	1	0	0	2	1	2	2	0	431	256	0	0	1	1	0
TRUE	TCGA-A7-A13F-01	TCGA-A7-A13F-01	7.2893	-0.713488	3	1	1	1	0	0	3	2	3	2	0	765	387	0	0	1	1	0
TRUE	TCGA-BH-A0HB-01	TCGA-BH-A0HB-01	7.2938	-0.708988	1	0	0	0	0	0	1	1	1	1	0	806	806	0	0	1	1	0
TRUE	TCGA-BH-A0WA-01	TCGA-BH-A0WA-01	7.2945	-0.708288	1	0	0	0	0	0	1	1	1	4	0	701	372	0	0	0	0	0
TRUE	TCGA-A2-A4RX-01	TCGA-A2-A4RX-01	7.3029	-0.699888	2	0			0		2	1			0	742			0
TRUE	TCGA-BH-A1ES-01	TCGA-BH-A1ES-01	7.3072	-0.695588	2	1	1	1	0	0	2	1	2	1	1	3462	3462	1	0	1	1	0
TRUE	TCGA-A8-A07I-01	TCGA-A8-A07I-01	7.3077	-0.695088	2	1	1	2	0	0	3	2	3	3	0	426	426	0	0	1	0	1
TRUE	TCGA-LL-A6FR-01	TCGA-LL-A6FR-01	7.3089	-0.693888	2	0					2	1			0	489			0
TRUE	TCGA-A2-A4S3-01	TCGA-A2-A4S3-01	7.3094	-0.693388	2	1			0		2	1			0	666			0
TRUE	TCGA-A8-A085-01	TCGA-A8-A085-01	7.3098	-0.692988	2	1	1	1	0	0	2	1	2	2	0	1124	1124	0	0	1	1	0
TRUE	TCGA-D8-A1J9-01	TCGA-D8-A1J9-01	7.3108	-0.691988	1	0	0	0	0	0	1	1	1	2	0	532	248	0	0	1	0	1
TRUE	TCGA-E9-A249-01	TCGA-E9-A249-01	7.3127	-0.690088	2	0	0	0	0	0	2	1	2	2	0	217	28	0	0			0
TRUE	TCGA-E2-A1B0-01	TCGA-E2-A1B0-01	7.3129	-0.689888	2	1	1	2	0	0	3	2	3	3	0	1631	1271	0	0	0	0	1
TRUE	TCGA-D8-A1X7-01	TCGA-D8-A1X7-01	7.3133	-0.689488	2	0	0	0		0	2	1	2	2	0	509	85	0	0	1	1	0
TRUE	TCGA-E2-A15E-01	TCGA-E2-A15E-01	7.3165	-0.686288	1	1	1	1	0	0	2	1	2	1	0	630	517	0	0	1	1	1
TRUE	TCGA-AO-A125-01	TCGA-AO-A125-01	7.318	-0.684788	2	0	0	0	0	0	2	1	2	1	0	3019	3018	0	0	1	1	0
TRUE	TCGA-C8-A27B-01	TCGA-C8-A27B-01	7.3216	-0.681188	3	0	0	0	0	0	2	1	2	4	0	30	30	0	0	0	0	0
error	TCGA-A2-A04U-01	TCGA-BH-A0W3-01	7.3218	-0.680988	1	1	1	1	0	0	2	1	2	2	0	728	180	0	0	1	1	0
error	TCGA-BH-A0W3-01	TCGA-A2-A04U-01	7.3218	-0.680988	2	1	0	0	0	0	2	1	2	4	0	1486	670	0	0	0	0	0
TRUE	TCGA-A8-A08R-01	TCGA-A8-A08R-01	7.323	-0.679788	2	1	1	1	0	0	2	1	2	4	0	30	30	0	0	0	0	0
TRUE	TCGA-B6-A0RI-01	TCGA-B6-A0RI-01	7.3247	-0.678088	4	1	1	1	0	0	3	2	3	1	0	7126	7125	0	0	1	1	0
TRUE	TCGA-C8-A12W-01	TCGA-C8-A12W-01	7.3281	-0.674688	4	1	1	1	0	0	3	2	3	2	0	385	0	0	0	1	1	0
TRUE	TCGA-AO-A0JI-01	TCGA-AO-A0JI-01	7.329	-0.673788	1	1	1	1	0	0	2	1	2	1	0	1528	1172	0	0	1	0	0
TRUE	TCGA-E9-A1RE-01	TCGA-E9-A1RE-01	7.3297	-0.673088	2	1	1	2	0	0	3	2	3	2	0	1054	47	0	0			0
TRUE	TCGA-3C-AALI-01	TCGA-3C-AALI-01	7.3346	-0.668188	2	1			0		2	1			0	4005			0
TRUE	TCGA-BH-A1EX-01	TCGA-BH-A1EX-01	7.3357	-0.667088	2	1	1	1	0	0	2	1	2	1	1	1508	1508	1	0	1	1	0
TRUE	TCGA-AR-A1AP-01	TCGA-AR-A1AP-01	7.3362	-0.666588	1	0	0	0	0	0	1	1	1	1	0	1216	1215	0	0	1	1	0
TRUE	TCGA-BH-A18L-01	TCGA-BH-A18L-01	7.3423	-0.660488	3	1	1	1	0	0	3	2	2	2	1	811	811	1	0	1	1
TRUE	TCGA-BH-A18R-01	TCGA-BH-A18R-01	7.3431	-0.659688	2	1	1	1	0	0	2	1	1	3	1	1142	1141	1	0	1	0	1
error	TCGA-AO-A0JM-01	TCGA-A2-A0EV-01	7.3466	-0.656188	1	0	0	0	0	0	1	1	1	1	0	968	968	0	0	1	1	0
error	TCGA-A2-A0EV-01	TCGA-AO-A0JM-01	7.3466	-0.656188	2	1	1	1	0	0	2	1	2	2	0	2184	1826	0	0	1	1	1
TRUE	TCGA-A7-A3J0-01	TCGA-A7-A3J0-01	7.3546	-0.648188	2	0			0		2	1		1	0	313			0
TRUE	TCGA-AQ-A54N-01	TCGA-AQ-A54N-01	7.3548	-0.647988	2	0			0		2	1			0	78			0
TRUE	TCGA-AO-A03L-01	TCGA-AO-A03L-01	7.355	-0.647788	3	1	1	2	0	0	3	2	3	1	0	2442	2442	0	0	1	1	0
TRUE	TCGA-A8-A076-01	TCGA-A8-A076-01	7.3574	-0.645388	2	0	0	0	0	0	2	1	2	2	0	1642	1641	0	0	1	1	1
TRUE	TCGA-AR-A2LL-01	TCGA-AR-A2LL-01	7.3623	-0.640488	3	0			0		2	1		2	0	1719			0
TRUE	TCGA-AC-A2BM-01	TCGA-AC-A2BM-01	7.3653	-0.637488	2	1					2	1		2	0	3022			0
TRUE	TCGA-AR-A1AV-01	TCGA-AR-A1AV-01	7.366	-0.636788	2	1	1	1	0	0	2	1	2	1	0	1864	1295	0	0	1	1	0
TRUE	TCGA-B6-A0IJ-01	TCGA-B6-A0IJ-01	7.3709	-0.631888	3	0	0	0	0	0	2	1	2	4	0	5383	5383	0	0	1	1	0
TRUE	TCGA-AR-A24R-01	TCGA-AR-A24R-01	7.3713	-0.631488	1	1	1	2	0	0	3	2	3	2	0	2653	1745	0	0	1	1	0
TRUE	TCGA-BH-A0H6-01	TCGA-BH-A0H6-01	7.3719	-0.630888	1		0	0	0	0	1	1	1	1	0	747	747	0	0	1	1	0
TRUE	TCGA-AO-A1KP-01	TCGA-AO-A1KP-01	7.3732	-0.629588	1	1	1	1	0	0	2	1	2	2	0	2513	2513	0	0	1	1	0
TRUE	TCGA-BH-A1EY-01	TCGA-BH-A1EY-01	7.3734	-0.629388	2	0	0	0	0	0	2	1	2	1	1	538	538	1	0	1	1	0
TRUE	TCGA-A2-A1G4-01	TCGA-A2-A1G4-01	7.3749	-0.627888	3	1	1	1	0	0	3	2	3	2	0	595	372	0	0	1	1	0
TRUE	TCGA-A8-A09M-01	TCGA-A8-A09M-01	7.3752	-0.627588	2	1	1	3	0	0	3	2	3	2	0	1006	457	0	0	1	1	0
TRUE	TCGA-A8-A09I-01	TCGA-A8-A09I-01	7.3768	-0.625988	2	0	0	0	0	0	2	1	2	2	0	1371	1006	0	0	1	1	1
TRUE	TCGA-A8-A09V-01	TCGA-A8-A09V-01	7.3772	-0.625588	2	0	0	0	0	0	2	1	2	1	0	457	457	0	0	1	1	0
TRUE	TCGA-E2-A9RU-01	TCGA-E2-A9RU-01	7.3819	-0.620888	2	1					3	2			0	391			0
TRUE	TCGA-D8-A1JN-01	TCGA-D8-A1JN-01	7.3866	-0.616188	3	1	1	3		0	3	2	3	1	0	620	217	0	0	1	1	0
TRUE	TCGA-S3-A6ZG-01	TCGA-S3-A6ZG-01	7.3882	-0.614588	2	1			0		2	1			0	399			0
TRUE	TCGA-A2-A0ET-01	TCGA-A2-A0ET-01	7.391	-0.611788	2	1	1	2	0	0	3	2	3	1	0	1066	1066	0	0	1	1	0
TRUE	TCGA-BH-A0W4-01	TCGA-BH-A0W4-01	7.3992	-0.603588	2	0	0	0	0	0	2	1	2	1	0	759	175	0	0	1	1	0
TRUE	TCGA-A7-A0D9-01	TCGA-A7-A0D9-01	7.4006	-0.602188	2	0	0	0	0	0	2	1	2	1	0	1139	272	0	0	1	0	0
TRUE	TCGA-A7-A3RF-01	TCGA-A7-A3RF-01	7.4041	-0.598688	2	0			0		2	1			0	408			0
TRUE	TCGA-AN-A04C-01	TCGA-AN-A04C-01	7.4049	-0.597888	2	1	1	1	0	0	2	1	2	3	0	54	54	0	0	0	0	1
TRUE	TCGA-A2-A0SX-01	TCGA-A2-A0SX-01	7.4059	-0.596888	1	0	0	0	0	0	1	1	1	4	0	1534	1288	0	0	0	0	0
TRUE	TCGA-AC-A3TM-01	TCGA-AC-A3TM-01	7.4084	-0.594388															0
TRUE	TCGA-AO-A1KQ-01	TCGA-AO-A1KQ-01	7.416	-0.586788	4	1	1	1	0	0	3	2	3	2	0	1882	1519	0	0	1	1	0
TRUE	TCGA-A8-A07S-01	TCGA-A8-A07S-01	7.4181	-0.584688	2	0	0	0	0	0	2	1	2	2	0	243	242	0	0	1	0	0
TRUE	TCGA-E2-A105-01	TCGA-E2-A105-01	7.4195	-0.583288	2	0	0	0	0	0	2	1	2	1	0	1308	1163	0	0	1	1
TRUE	TCGA-B6-A0WT-01	TCGA-B6-A0WT-01	7.4203	-0.582488	2	1	1	1	0	0	2	1	2	1	0	5739	5739	0	0	1	1	0
TRUE	TCGA-A1-A0SI-01	TCGA-A1-A0SI-01	7.4212	-0.581588	2	1	1	1	0	0	2	1	2	2	0	635	634	0	0	1	1	0
TRUE	TCGA-BH-A0B5-01	TCGA-BH-A0B5-01	7.4244	-0.578388	2	1	1	2	0	0	3	2	3	1	0	1471	1471	0	0	1	1	0
TRUE	TCGA-A8-A08I-01	TCGA-A8-A08I-01	7.4259	-0.576888	2	0	0	0	0	0	2	1	2	2	0	365	365	0	0	1	1	0
TRUE	TCGA-A7-A4SE-01	TCGA-A7-A4SE-01	7.4286	-0.574188	2	0			0		2	1			0	644			0
TRUE	TCGA-UU-A93S-01	TCGA-UU-A93S-01	7.4304	-0.572388	4	1			1		4	2			1	116			0
TRUE	TCGA-BH-A0BR-01	TCGA-BH-A0BR-01	7.4319	-0.570888	1	0	0	0	0	0	1	1	1	1	0	1633	1632	0	0	1	1	0
TRUE	TCGA-BH-A0HY-01	TCGA-BH-A0HY-01	7.4321	-0.570688	1	0	0	0	0	0	1	1	1	2	0	1545	867	0	0	1	0
TRUE	TCGA-OL-A5RV-01	TCGA-OL-A5RV-01	7.4337	-0.569088	2	1					3	2			0	1062			0
TRUE	TCGA-D8-A1XB-01	TCGA-D8-A1XB-01	7.434	-0.568788	2	1	1	1	0	0	2	1	2	1	0	552	201	0	0	1	1	0
TRUE	TCGA-A2-A0CX-01	TCGA-A2-A0CX-01	7.434	-0.568788	2	0	0	0	0	0	2	1	2	3	0	1728	1728	0	0	1	0	1
TRUE	TCGA-AC-A23C-01	TCGA-AC-A23C-01	7.4351	-0.567688	2	1	1	1		0	2	1		1	0	29	29	0	0	1	1	1
TRUE	TCGA-AN-A0FZ-01	TCGA-AN-A0FZ-01	7.4354	-0.567388	2	1	1	2	0	0	3	2	3	1	0	10	10	0	0	1	0
TRUE	TCGA-B6-A401-01	TCGA-B6-A401-01	7.4382	-0.564588	1	1			0		2	1			0	2596			0
TRUE	TCGA-E2-A14N-01	TCGA-E2-A14N-01	7.442	-0.560788	2	1	1	1	0	0	2	1	2	4	0	1434	1350	0	0	0	0	0
TRUE	TCGA-E2-A15K-01	TCGA-E2-A15K-01	7.4429	-0.559888	2	1	1	1	0	0	2	1	2	2	0	275	34	0	0	1	1	0
TRUE	TCGA-E2-A15I-01	TCGA-E2-A15I-01	7.4437	-0.559088	2	0	0	0	0	0	2	1	2	1	0	530	411	0	0	1	1	0
TRUE	TCGA-D8-A1JI-01	TCGA-D8-A1JI-01	7.4512	-0.551588	1	1	1	1		0	2	1	2	2	0	577	21	0	0	1	1	0
TRUE	TCGA-A8-A093-01	TCGA-A8-A093-01	7.4519	-0.550888	2	0	0	0	0	0	2	1	2	1	0	546	545	0	0	1	1	0
TRUE	TCGA-A8-A06T-01	TCGA-A8-A06T-01	7.452	-0.550788	3	1	1	1	0	0	3	2	3	1	0	1614	1249	0	0	1	1	0
TRUE	TCGA-E2-A10C-01	TCGA-E2-A10C-01	7.4561	-0.546688	2	1	1	1	0	0	2	1	2	2	0	1220	1219	0	0	1	1	0
TRUE	TCGA-A8-A090-01	TCGA-A8-A090-01	7.4602	-0.542588	2	0	0	0	0	0	2	1	2	1			0	0	0	1	1	0
TRUE	TCGA-D8-A1JS-01	TCGA-D8-A1JS-01	7.4604	-0.542388	1	0	0	0	0	0	1	1	1	1	0	371	371	0	0	1	1	0
TRUE	TCGA-A1-A0SK-01	TCGA-A1-A0SK-01	7.4613	-0.541488	2	0	0	0	0	0	2	1	2	4	1	967	967	1	0	0	0	0
TRUE	TCGA-BH-A0HQ-01	TCGA-BH-A0HQ-01	7.4668	-0.535988	2	1	0	0	0	0	2	1	2	1	0	1121	1121	0	0	1	1	0
TRUE	TCGA-PL-A8LV-01	TCGA-PL-A8LV-01	7.4679	-0.534888	4	0			0		3	2							0
TRUE	TCGA-E9-A1R3-01	TCGA-E9-A1R3-01	7.4725	-0.530288	2	1	1	3	0	0	3	2	3	1	0	78	64	0	0			0
TRUE	TCGA-AO-A0J4-01	TCGA-AO-A0J4-01	7.4771	-0.525688	1	0	0	0	0	0	1	1	1	4	0	1587	294	0	0	0	0	0
TRUE	TCGA-D8-A73X-01	TCGA-D8-A73X-01	7.4785	-0.524288	2	0			0		2	1			0	368			0
TRUE	TCGA-AC-A3TN-01	TCGA-AC-A3TN-01	7.4786	-0.524188	3	0					2	1			0	456			0
TRUE	TCGA-GM-A3NW-01	TCGA-GM-A3NW-01	7.4818	-0.520988	2	0			0		2	1			0	3361			0
TRUE	TCGA-A8-A07W-01	TCGA-A8-A07W-01	7.4886	-0.514188	2		0	0	1	1	4	2	4	2	0	304	304	0	0	1	1	0
TRUE	TCGA-E9-A247-01	TCGA-E9-A247-01	7.4895	-0.513288	1	0	0	0	0	0	1	1	1	1	0	828	12	0	0			0
TRUE	TCGA-D8-A142-01	TCGA-D8-A142-01	7.4899	-0.512888	3	0	0	0	0	0	2	1	2	4	0	425	425	0	0	0	0	0
TRUE	TCGA-AQ-A04L-01	TCGA-AQ-A04L-01	7.4986	-0.504188	2	0	0	0		0	2	1	2	1	0	3957	3344	0	0	1	0	1
TRUE	TCGA-B6-A0RS-01	TCGA-B6-A0RS-01	7.5018	-0.500988	2	0	0	0	0	0	2	1	2	3	1	3063	3062	1	0	0	0	0
TRUE	TCGA-A2-A3Y0-01	TCGA-A2-A3Y0-01	7.5046	-0.498188	2	1			0		2	1			0	1167			0
TRUE	TCGA-A2-A1G1-01	TCGA-A2-A1G1-01	7.5047	-0.498088	2	1	1	1	0	0	2	1	2	4	0	584	371	0	0	0	0	1
TRUE	TCGA-AC-A8OR-01	TCGA-AC-A8OR-01	7.5104	-0.492388	1	0					1	1			0	40			0
TRUE	TCGA-E2-A15C-01	TCGA-E2-A15C-01	7.5125	-0.490288	1	0	0	0	0	0	1	1	1	1	0	694	496	0	0	1	1	0
TRUE	TCGA-C8-A1HG-01	TCGA-C8-A1HG-01	7.5143	-0.488488	2	0	0	0	0	0	2	1	2	2	0	345	0	0	0	1	1	0
TRUE	TCGA-EW-A1OY-01	TCGA-EW-A1OY-01	7.515	-0.487788	2	0	0	0		0	2	1	2	2	0	908	593	0	0	1	1	0
TRUE	TCGA-AR-A0TV-01	TCGA-AR-A0TV-01	7.5155	-0.487288	2	0	0	0	0	0	2	1	2	2	0	1288	904	0	0	1	1	0
TRUE	TCGA-A8-A07L-01	TCGA-A8-A07L-01	7.5182	-0.484588	3	1	1	1	0	0	3	2	3	2	0	975	517	0	0	1	1	0
TRUE	TCGA-B6-A0RO-01	TCGA-B6-A0RO-01	7.5191	-0.483688	4	1	1	1	0	0	3	2	3	1	0	4929	4928	0	0	1	1	0
TRUE	TCGA-A1-A0SJ-01	TCGA-A1-A0SJ-01	7.5228	-0.479988	3	1	1	1	0	0	3	2	3	1	0	416	426	0	0	1	1	0
TRUE	TCGA-OL-A5RU-01	TCGA-OL-A5RU-01	7.5248	-0.477988	1	1					2	1			0	1219			0
error	TCGA-AR-A1AH-01	TCGA-AR-A1AI-01	7.5271	-0.475688	2	0	0	0	0	0	2	1	2	4	0	1881	1881	0	0	0	0	0
error	TCGA-AR-A1AI-01	TCGA-AR-A1AH-01	7.5271	-0.475688	2	1	1	1	0	0	2	1	2	4	0	2298	2298	0	0	1	0	0
TRUE	TCGA-A8-A097-01	TCGA-A8-A097-01	7.5288	-0.473988	2	1	1	1	0	0	2	1	2	1	0	365	365	0	0	1	1	1
TRUE	TCGA-C8-A26Z-01	TCGA-C8-A26Z-01	7.5305	-0.472288	2	0	0	0	0	0	2	1	2	1	0	252	4	0	0	1	1	0
TRUE	TCGA-S3-A6ZF-01	TCGA-S3-A6ZF-01	7.5337	-0.469088	2	0			0		2	1			0	502			0
TRUE	TCGA-3C-AAAU-01	TCGA-3C-AAAU-01	7.5344	-0.468388											0	3928			0
TRUE	TCGA-B6-A0IK-01	TCGA-B6-A0IK-01	7.5344	-0.468388	4	1	1	1	0	0	3	2	3	3	1	571	571	1	0	0	0	0
TRUE	TCGA-AC-A3EH-01	TCGA-AC-A3EH-01	7.5354	-0.467388															0
TRUE	TCGA-BH-A0E1-01	TCGA-BH-A0E1-01	7.5384	-0.464388	2	1	1	1	0	0	2	1	2	1	0	477	477	0	0	1	1	0
TRUE	TCGA-B6-A0RN-01	TCGA-B6-A0RN-01	7.5396	-0.463188	1	0	0	0	0	0	1	1	1	1	0	5261	5261	0	0	0	0	0
TRUE	TCGA-A2-A25E-01	TCGA-A2-A25E-01	7.5433	-0.459488	2	1	1	2	0	0	3	2	3	2	0	2796	2511	0	0	1	1
TRUE	TCGA-AR-A24X-01	TCGA-AR-A24X-01	7.5443	-0.458488	2	0	0	0	0	0	2	1	2	1	0	2548	1465	0	0	1	1	0
TRUE	TCGA-LL-A8F5-01	TCGA-LL-A8F5-01	7.5448	-0.457988	2	0					2	1			0	448			0
TRUE	TCGA-E2-A15A-06	TCGA-E2-A15A-06	7.5461	-0.456688	2	1			0		3	2		2	0	710	502	0	2
TRUE	TCGA-C8-A12P-01	TCGA-C8-A12P-01	7.5476	-0.455188	2	1	1	1	0	0	2	1	2	3	0	358	0	0	0	0	0	1
TRUE	TCGA-B6-A0IQ-01	TCGA-B6-A0IQ-01	7.5489	-0.453888	3	1	1	1	0	0	3	2	3	4	0	4285	4284	0	0	0	0	0
TRUE	TCGA-E2-A10E-01	TCGA-E2-A10E-01	7.5496	-0.453188	1	1	1	1	0	0	2	1	2	1	0	865	865	0	0	1	1	0
TRUE	TCGA-B6-A0X1-01	TCGA-B6-A0X1-01	7.5503	-0.452488	2	1	1	2	1	1	4	2	4	4	0	5672	5671	0	0	0	0
TRUE	TCGA-BH-A202-01	TCGA-BH-A202-01	7.5507	-0.452088	2	0			0		2	1		2	0	795	22	0	0	1	1
TRUE	TCGA-D8-A27H-01	TCGA-D8-A27H-01	7.5515	-0.451288	2	0	0	0	0	0	2	1	2	4	0	397	140	0	0	0	0	0
TRUE	TCGA-E2-A1IU-01	TCGA-E2-A1IU-01	7.5518	-0.450988	1	1	0	0	0	0	1	1	1	1	0	337	127	0	0	1	1	0
TRUE	TCGA-D8-A140-01	TCGA-D8-A140-01	7.5532	-0.449588	2	1	1	1	0	0	2	1	2	1	0	403	403	0	0	1	1	1
TRUE	TCGA-E2-A1BC-01	TCGA-E2-A1BC-01	7.5542	-0.448588	1	0	0	0	0	0	1	1	1	1	0	501	297	0	0	1	1	0
TRUE	TCGA-C8-A1HN-01	TCGA-C8-A1HN-01	7.555	-0.447788	2	0	0	0	0	0	2	1	2	2	0	99	2	0	0	1	1
TRUE	TCGA-A8-A095-01	TCGA-A8-A095-01	7.5576	-0.445188	1	0	0	0	0	0	1	1	1	2	0	1277	1276	0	0	1	1	0
TRUE	TCGA-D8-A27G-01	TCGA-D8-A27G-01	7.558	-0.444788	2	0	0	0	0	0	2	1	2	1	0	409	209	0	0	1	1	0
TRUE	TCGA-B6-A1KC-01	TCGA-B6-A1KC-01	7.5593	-0.443488	2	1	1	1	0	0	2	1	2	2	0	1326	1326	0	0	1	0
TRUE	TCGA-AN-A0FX-01	TCGA-AN-A0FX-01	7.5613	-0.441488	2	0	0	0	0	0	2	1	2	4	0	10	10	0	0	0	0	0
TRUE	TCGA-E9-A1NA-01	TCGA-E9-A1NA-01	7.5646	-0.438188	2	0	0	0	0	0	2	1	2	2	0	1112	0	0	0	1	1	0
TRUE	TCGA-AN-A04A-01	TCGA-AN-A04A-01	7.5651	-0.437688	2	1	1	2	0	0	3	2	3	1	0	90	89	0	0	1	1	0
TRUE	TCGA-E9-A1RG-01	TCGA-E9-A1RG-01	7.5664	-0.436388	1	1	1	2	0	0	3	2	3		0	647	35	0	0			0
TRUE	TCGA-E2-A152-01	TCGA-E2-A152-01	7.5772	-0.425588	1	0	0	0	0	0	1	1	1	3	0	825	588	0	0	1	0	1
error	TCGA-BH-A0EE-01	TCGA-C8-A1HJ-01	7.5784	-0.424388	2	0	0	0	0	0	2	1	2	4	0	5	5	0	0	0	0	0
error	TCGA-C8-A1HJ-01	TCGA-BH-A0EE-01	7.5784	-0.424388	3	0	0	0	0	0	2	1	2	3	0	943	943	0	0	0	0	1
TRUE	TCGA-OL-A66I-01	TCGA-OL-A66I-01	7.5797	-0.423088	1	1					2	1			0	714			0
TRUE	TCGA-C8-A12Q-01	TCGA-C8-A12Q-01	7.5809	-0.421888	1	1	1	2	0	0	3	2	3	3	1	385	0	0	0	0	0	1
TRUE	TCGA-A8-A094-01	TCGA-A8-A094-01	7.5812	-0.421588	2	0	0	0	0	0	2	1	2	3			0	0	0	1	0	0
TRUE	TCGA-A8-A086-01	TCGA-A8-A086-01	7.5823	-0.420488	1	1	1	1	0	0	2	1	2	1	0	396	396	0	0	1	1	0
TRUE	TCGA-AR-A254-01	TCGA-AR-A254-01	7.5824	-0.420388	2	1	1	2	0	0	3	2	3	3	0	2213	1212	0	0	1	1	1
TRUE	TCGA-E2-A10B-01	TCGA-E2-A10B-01	7.5842	-0.418588	2	1	1	1	0	0	2	1	2	1	0	1141	1141	0	0	1	1	0
TRUE	TCGA-AR-A0TY-01	TCGA-AR-A0TY-01	7.5843	-0.418488	2	0	0	0	0	0	2	1	2	2	1	1699	1699	1	0	1	0	0
TRUE	TCGA-BH-A0C0-01	TCGA-BH-A0C0-01	7.5881	-0.414688	1	1	1	1	0	0	2	1	2	2	0	1270	1270	0	0	1	1	1
TRUE	TCGA-A8-A07R-01	TCGA-A8-A07R-01	7.5885	-0.414288	2	1	1	3	0	0	3	2	3	4	0	273	273	0	0	0	0
TRUE	TCGA-B6-A0IM-01	TCGA-B6-A0IM-01	7.5912	-0.411588	3	0	0	0	0	0	2	1	2	1	0	3836	3836	0	0	1	1	0
TRUE	TCGA-BH-A0EI-01	TCGA-BH-A0EI-01	7.5922	-0.410588	1	1	1	1	0	0	2	1	2	1	0	743	743	0	0	1	1	0
TRUE	TCGA-C8-A1HM-01	TCGA-C8-A1HM-01	7.5942	-0.408588	2	0	0	0	0	0	2	1	2	2	0	70	6	0	0	1	1	0
TRUE	TCGA-A2-A0CM-01	TCGA-A2-A0CM-01	7.5958	-0.406988	2	0	0	0	0	0	2	1	2	4	1	754	754	1	0	0	0	0
TRUE	TCGA-C8-A26V-01	TCGA-C8-A26V-01	7.5973	-0.405488	3	1	1	2	0	0	3	2	3	2	0	9	9	0	0	1	1	0
TRUE	TCGA-A7-A26H-01	TCGA-A7-A26H-01	7.5976	-0.405188	1	1	1	1	0	0	2	1	2	1	0	724	64	0	0	1	0	1
TRUE	TCGA-AN-A0FK-01	TCGA-AN-A0FK-01	7.6012	-0.401588	4	0	0	0	0	0	3	2	3	1	0	213	212	0	0	1	1	0
TRUE	TCGA-BH-A0C1-01	TCGA-BH-A0C1-01	7.6016	-0.401188	3	1	1	2	0	0	3	2	3	1	0	1339	1338	0	0	1	1	0
TRUE	TCGA-D8-A27R-01	TCGA-D8-A27R-01	7.6023	-0.400488	2	1	1	3	0	0	3	2	3	2	0	307	90	0	0	1	1	0
TRUE	TCGA-EW-A6SB-01	TCGA-EW-A6SB-01	7.6044	-0.398388															0
TRUE	TCGA-AN-A03X-01	TCGA-AN-A03X-01	7.6067	-0.396088	2	0	0	0	0	0	2	1	2	1	0	10	10	0	0	1	1	0
TRUE	TCGA-A8-A082-01	TCGA-A8-A082-01	7.6073	-0.395488	2	1	1	1	0	0	2	1	2	2			549	0	0	1	1	0
TRUE	TCGA-AN-A049-01	TCGA-AN-A049-01	7.6112	-0.391588	2	0	0	0	0	0	2	1	2	1	0	19	19	0	0	1	1	0
TRUE	TCGA-A2-A0CS-01	TCGA-A2-A0CS-01	7.6128	-0.389988	4	1	1	3	1	1	4	2	4	1	0	2298	2298	0	0	1	1	0
TRUE	TCGA-BH-A1FG-01	TCGA-BH-A1FG-01	7.6161	-0.386688	1		0	0	0	0	1	1	1	1	1	3738	3738	1	0	1	1
TRUE	TCGA-BH-A1F8-01	TCGA-BH-A1F8-01	7.6234	-0.379388	4	1	1	2	0	0	3	2	3	2	1	749	749	1	0	1	1	0
TRUE	TCGA-E9-A1RA-01	TCGA-E9-A1RA-01	7.6244	-0.378388	1	0	0	0	0	0	1	1	1		0	976	29	0	0			0
TRUE	TCGA-OL-A5RW-01	TCGA-OL-A5RW-01	7.6249	-0.377888	1	1					2	1			0	1106			0
TRUE	TCGA-E9-A1R6-01	TCGA-E9-A1R6-01	7.6269	-0.375888	2	0	0	0	0	0	2	1	2	1	0	84	84	0	0			0
TRUE	TCGA-A8-A08J-01	TCGA-A8-A08J-01	7.6289	-0.373888	4	1	1	3	1	1	4	2	4	3	1	1127	1127	1	0	1	0	0
TRUE	TCGA-A8-A08F-01	TCGA-A8-A08F-01	7.6309	-0.371888	2	1	1	3	0	0	3	2	3	2	0	1004	549	0	0	1	1	0
TRUE	TCGA-A7-A26I-01	TCGA-A7-A26I-01	7.6311	-0.371688	2	0	0	0	0	0	2	1	2	4	0	661	122	0	0	0	0	0
TRUE	TCGA-AO-A0J6-01	TCGA-AO-A0J6-01	7.6357	-0.367088	2	0	0	0	0	0	2	1	2	4	0	1140	775	0	0	0	0	0
TRUE	TCGA-B6-A0WZ-01	TCGA-B6-A0WZ-01	7.6392	-0.363588	2	1	1	1	0	0	2	1	2	1	0	3941	3941	0	0	1	1	0
TRUE	TCGA-GM-A2DL-01	TCGA-GM-A2DL-01	7.6394	-0.363388	1	0			0		1	1		1	0	3519	2762	0	0	1	1
TRUE	TCGA-D8-A27K-01	TCGA-D8-A27K-01	7.6436	-0.359188	2	1	1	1	0	0	2	1	2	1	0	287	118	0	0	1	1	0
TRUE	TCGA-BH-A0HX-01	TCGA-BH-A0HX-01	7.6441	-0.358688	2	1	1	1	0	0	2	1	2	1	0	829	829	0	0	1	1	0
TRUE	TCGA-AN-A0FJ-01	TCGA-AN-A0FJ-01	7.6459	-0.356888	2	1	1	2	1	0	4	2	4	4	0	242	241	0	0	1	0	0
TRUE	TCGA-BH-A18U-01	TCGA-BH-A18U-01	7.647	-0.355788	2	1	1	2	0	0	3	2	3	2	1	1563	1563	1	0	1	1	1
TRUE	TCGA-A7-A6VX-01	TCGA-A7-A6VX-01	7.6474	-0.355388	2	0			0		2	1			0	317			0
TRUE	TCGA-AN-A046-01	TCGA-AN-A046-01	7.6478	-0.354988	2	0	0	0	0	0	2	1	2	1	0	10	10	0	0	1	1	0
TRUE	TCGA-D8-A1X9-01	TCGA-D8-A1X9-01	7.6498	-0.352988	2	1	1	1	0	0	2	1	2	1	0	727	380	0	0	1	1	0
TRUE	TCGA-A2-A0YT-01	TCGA-A2-A0YT-01	7.65	-0.352788	4	1	1	2	0	0	3	2	3	2	1	723	723	1	0	1	0	0
TRUE	TCGA-E9-A228-01	TCGA-E9-A228-01	7.6549	-0.347888	2	1	1	1	0	0	2	1	2	2	0	381	0	0	0			1
TRUE	TCGA-D8-A1JD-01	TCGA-D8-A1JD-01	7.655	-0.347788	2	1	1	1	0	0	2	1	2	2	0	552	273	0	0	1	1	0
TRUE	TCGA-AC-A62V-01	TCGA-AC-A62V-01	7.6578	-0.344988	2	1			1		4	2			1	348			0
TRUE	TCGA-D8-A1JC-01	TCGA-D8-A1JC-01	7.659	-0.343788	2	1	1	2	0	0	3	2	3	2	0	480	178	0	0	1	1	0
TRUE	TCGA-E9-A1RF-01	TCGA-E9-A1RF-01	7.6609	-0.341888	2	1	1	2	0	0	3	2	3	1	0	200	38	0	0			0
TRUE	TCGA-A7-A56D-01	TCGA-A7-A56D-01	7.6625	-0.340288	2	0			0		2	1			0	448			0
TRUE	TCGA-WT-AB41-01	TCGA-WT-AB41-01	7.6646	-0.338188	2	1					2	1			0	1611			0
TRUE	TCGA-EW-A6SC-01	TCGA-EW-A6SC-01	7.6648	-0.337988															0
TRUE	TCGA-C8-A1HE-01	TCGA-C8-A1HE-01	7.6655	-0.337288	2	0	0	0	0	0	2	1	2	1	0	375	0	0	0	1	1	0
TRUE	TCGA-JL-A3YX-01	TCGA-JL-A3YX-01	7.667	-0.335788	2	0			0		2	1			0	352			0
TRUE	TCGA-B6-A0IP-01	TCGA-B6-A0IP-01	7.669	-0.333788	1	0	0	0	0	0	1	1	1	1	0	3374	3374	0	0	1	1	0
TRUE	TCGA-B6-A0WW-01	TCGA-B6-A0WW-01	7.6745	-0.328288	2	1	1	1						2	1	558	557	1	0	1	1	0
TRUE	TCGA-E2-A1II-01	TCGA-E2-A1II-01	7.6748	-0.327988	1	0	0	0	0	0	1	1	1	4	0	1025	850	0	0	0	1	0
TRUE	TCGA-E9-A1R2-01	TCGA-E9-A1R2-01	7.6779	-0.324888	2	1	1	3		0	3	2	3	1	0	19	19	0	0	1	0	0
TRUE	TCGA-AO-A0JD-01	TCGA-AO-A0JD-01	7.679	-0.323788	3	1	1	1	0	0	3	2	3	2	0	2190	1813	0	0	1	1	0
TRUE	TCGA-AQ-A04H-01	TCGA-AQ-A04H-01	7.6811	-0.321688	2	1	1	2			3	2	3	2	0	754	439	0	0	1	1	1
TRUE	TCGA-BH-A0H7-01	TCGA-BH-A0H7-01	7.6832	-0.319588	1	1	1	2	0	0	3	2	3	1	0	702	701	0	0	1	1	0
TRUE	TCGA-S3-AA10-01	TCGA-S3-AA10-01	7.6866	-0.316188	2	0			0		2	1			0	468			0
TRUE	TCGA-BH-A0BT-01	TCGA-BH-A0BT-01	7.6876	-0.315188	1	1	1	1	0	0	2	1	2	1	0	1386	1386	0	0	1	1	0
TRUE	TCGA-BH-A0GY-01	TCGA-BH-A0GY-01	7.6906	-0.312188	2	1	1	1	0	0	2	1	2	1	0	923	923	0	0	1	1	0
TRUE	TCGA-AN-A0FD-01	TCGA-AN-A0FD-01	7.6936	-0.309188	2	0	0	0	0	0	2	1	2	1	0	196	195	0	0	1	1	1
TRUE	TCGA-AR-A1AQ-01	TCGA-AR-A1AQ-01	7.6941	-0.308688	2	0	0	0	0	0	2	1	2	4	0	1310	1309	0	0	0	0	0
TRUE	TCGA-E2-A106-01	TCGA-E2-A106-01	7.6966	-0.306188	1	1	1	1	0	0	1	1	1	1	0	1807	1807	0	0	1	1	0
TRUE	TCGA-A2-A1FV-01	TCGA-A2-A1FV-01	7.698	-0.304788	3	1	0	0	0	0	2	1	2	1	0	714	460	0	0	1	1	0
TRUE	TCGA-A2-A0YC-01	TCGA-A2-A0YC-01	7.6985	-0.304288	2	1	1	1	0	0	2	1	2	1	0	990	989	0	0	1	1	0
TRUE	TCGA-EW-A1PH-01	TCGA-EW-A1PH-01	7.6989	-0.303888	1	1	1	1	0	0	2	1	2	4	0	607	139	0	0	0	0
TRUE	TCGA-AC-A6NO-01	TCGA-AC-A6NO-01	7.6991	-0.303688	2	1					2	1			0	51			0
TRUE	TCGA-EW-A1J3-01	TCGA-EW-A1J3-01	7.7053	-0.297488	1	0	0	0	0	0	1	1	1	1	0	504	252	0	0	1	1	1
TRUE	TCGA-A7-A4SC-01	TCGA-A7-A4SC-01	7.7076	-0.295188	3	0					2	1			0	446			0
TRUE	TCGA-A1-A0SQ-01	TCGA-A1-A0SQ-01	7.7085	-0.294288	2	1	1	1		0	2	1	2	1	0	554	553	0	0	1	1	0
TRUE	TCGA-A8-A06Y-01	TCGA-A8-A06Y-01	7.7094	-0.293388	2	0	0	0	0	0	2	1	2	1	0	791	791	0	0	1	1	0
TRUE	TCGA-A8-A07P-01	TCGA-A8-A07P-01	7.7099	-0.292888	2	1	1	1	0	0	2	1	2	1	0	334	334	0	0	1	1	1
TRUE	TCGA-A2-A3KD-01	TCGA-A2-A3KD-01	7.7103	-0.292488	3	1			0		3	2		1	0	1206			0
TRUE	TCGA-AN-A0FW-01	TCGA-AN-A0FW-01	7.7141	-0.288688	2	1	1	2	0	0	3	2	3	1	0	11	11	0	0	1	1	0
TRUE	TCGA-B6-A2IU-01	TCGA-B6-A2IU-01	7.7156	-0.287188	2	0			0		2	1		1	0	5176			0
TRUE	TCGA-LL-A5YM-01	TCGA-LL-A5YM-01	7.717	-0.285788	4				0		3	2			0	466			0
TRUE	TCGA-E2-A1LI-01	TCGA-E2-A1LI-01	7.7172	-0.285588	2	1	1	1	0	0	2	1	2	4	0	3121	2750	0	0	0	0	0
TRUE	TCGA-AN-A0AM-01	TCGA-AN-A0AM-01	7.7181	-0.284688	2	0	0	0	0	0	2	1	2	2	0	5	5	0	0	1	0	0
TRUE	TCGA-4H-AAAK-01	TCGA-4H-AAAK-01	7.7196	-0.283188	2	1			0		3	2			0	348			0
TRUE	TCGA-V7-A7HQ-01	TCGA-V7-A7HQ-01	7.7211	-0.281688															0
TRUE	TCGA-E2-A159-01	TCGA-E2-A159-01	7.7212	-0.281588	2	0	0	0	0	0	2	1	2	4	0	762	515	0	0	0	0	0
TRUE	TCGA-E9-A1N5-01	TCGA-E9-A1N5-01	7.7244	-0.278388	2	1	1	1	0	0	2	1	2	1	0	1120	0	0	0	1	1	0
TRUE	TCGA-D8-A1XZ-01	TCGA-D8-A1XZ-01	7.7248	-0.277988	1	1	1	2		0	3	2	3	2	0	466	120	0	0	1	0	0
TRUE	TCGA-A2-A3XZ-01	TCGA-A2-A3XZ-01	7.7248	-0.277988	1	0			0		1	1			0	1165			0
TRUE	TCGA-AC-A23E-01	TCGA-AC-A23E-01	7.7255	-0.277288	2	1	1	1		0	2	1		1	0	72	72	0	0	1	1	0
TRUE	TCGA-A8-A08L-01	TCGA-A8-A08L-01	7.7299	-0.272888	3	1	1	2	0	0	3	2	3	3	1	304	304	1	0	1	0	0
TRUE	TCGA-EW-A1IY-01	TCGA-EW-A1IY-01	7.7322	-0.270588	1	0	0	0		0	1	1	1	2	0	258	258	0	0	1	1	0
TRUE	TCGA-A8-A09B-01	TCGA-A8-A09B-01	7.7331	-0.269688	4	1	1	1	0	0	3	2	3	1	0	365	365	0	0	1	1	0
TRUE	TCGA-BH-A0BD-01	TCGA-BH-A0BD-01	7.7363	-0.266488	1	1	1	1	0	0	2	1	2	2	0	554	554	0	0	1	1	0
TRUE	TCGA-EW-A1OW-01	TCGA-EW-A1OW-01	7.7388	-0.263988	2	0	0	0		0	2	1	2	4	0	694	463	0	0	0	0	0
TRUE	TCGA-A1-A0SN-01	TCGA-A1-A0SN-01	7.739	-0.263788	1	1	1	1		0	2	1	3	2	0	1196	1196	0	0	1	1	1
TRUE	TCGA-C8-A12T-01	TCGA-C8-A12T-01	7.7407	-0.262088	2	0	0	0	0	0	2	1	2	3			0	0	0	1	1	1
TRUE	TCGA-C8-A133-01	TCGA-C8-A133-01	7.7411	-0.261688	3	1	1	1	0	0	3	2	3	1			0	0	0	1	1	0
TRUE	TCGA-C8-A12O-01	TCGA-C8-A12O-01	7.7436	-0.259188	2	0	0	0	0	0	2	1	2	1	0	385	0	0	0	1	1
TRUE	TCGA-EW-A6S9-01	TCGA-EW-A6S9-01	7.7441	-0.258688															0
TRUE	TCGA-BH-A1ES-06	TCGA-BH-A1ES-06	7.7446	-0.258188	2	1			0		2	1			1	3462	3462	1	2
TRUE	TCGA-A8-A06X-01	TCGA-A8-A06X-01	7.7456	-0.257188	3	0	0	0	0	0	2	1	2	2	1	943	943	1	0	1	0	1
TRUE	TCGA-BH-A0DL-01	TCGA-BH-A0DL-01	7.7463	-0.256488	2	0	0	0	0	0	2	1	2	4	0	1467	1467	0	0	1	0	0
TRUE	TCGA-A8-A08X-01	TCGA-A8-A08X-01	7.7468	-0.255988	4	1	1	3	0	0	3	2	3	3	0	1308	1034	0	0	0	0	1
TRUE	TCGA-A8-A07B-01	TCGA-A8-A07B-01	7.7473	-0.255488	2	0	0	0	0	0	2	1	2	1	0	1308	1004	0	0	1	1	1
TRUE	TCGA-D8-A27W-01	TCGA-D8-A27W-01	7.7514	-0.251388	4	0	0	0	0	0	3	2	3	2	0	373	15	0	0	1	1	1
TRUE	TCGA-E2-A1IG-01	TCGA-E2-A1IG-01	7.7561	-0.246688	2	1	1	1	0	0	2	1	2	1	0	997	755	0	0	1	1
TRUE	TCGA-D8-A27M-01	TCGA-D8-A27M-01	7.7563	-0.246488	1	0	0	0	0	0	1	1	2	4	0	410	144	0	0	0	0	0
TRUE	TCGA-A8-A09T-01	TCGA-A8-A09T-01	7.7576	-0.245188	1	0	0	0		0				1	0	579	578	0	0	1	1	0
TRUE	TCGA-D8-A27P-01	TCGA-D8-A27P-01	7.7584	-0.244388	1	0	0	0	0	0	1	1	2	1	0	23	22	0	0	1	1	0
TRUE	TCGA-C8-A134-01	TCGA-C8-A134-01	7.7602	-0.242588	2	0	0	0	0	0	2	1	2	4	0	34	0	0	0	0	0	0
TRUE	TCGA-A7-A4SA-01	TCGA-A7-A4SA-01	7.7632	-0.239588	2	1			0		2	1			0	454			0
TRUE	TCGA-E9-A3QA-01	TCGA-E9-A3QA-01	7.7638	-0.238988	2	0			0		2	1			0	918			0
TRUE	TCGA-AO-A12F-01	TCGA-AO-A12F-01	7.7666	-0.236188	2	0	0	0	0	0	2	1	2	4	0	1471	1471	0	0	0	0	0
TRUE	TCGA-D8-A1XS-01	TCGA-D8-A1XS-01	7.7692	-0.233588	2	1	1	3	0	0	3	2	3	2	0	496	18	0	0	1	1	1
TRUE	TCGA-LL-A7SZ-01	TCGA-LL-A7SZ-01	7.771	-0.231788	2	1					2	1			0	447			0
TRUE	TCGA-A7-A26J-01	TCGA-A7-A26J-01	7.772	-0.230788	2	0	0	0	0	0	2	1	2	1	0	627	67	0	0	1	1	0
TRUE	TCGA-BH-A0HW-01	TCGA-BH-A0HW-01	7.7737	-0.229088	1	0	0	0	0	0	1	1	1	2	0	1561	1560	0	0	1	0	0
TRUE	TCGA-A2-A0T5-01	TCGA-A2-A0T5-01	7.7779	-0.224888	2	0	0	0	0	0	2	1	2	1	0	531	531	0	0	1	1	0
TRUE	TCGA-A7-A26E-01	TCGA-A7-A26E-01	7.7814	-0.221388	3	1	1	1		0	3	2	3	1	0	954	421	0	0	1	1	0
TRUE	TCGA-D8-A1XY-01	TCGA-D8-A1XY-01	7.782	-0.220788	2	0	0	0		0	2	1	2	1	0	503	81	0	0	1	1	1
TRUE	TCGA-A8-A09R-01	TCGA-A8-A09R-01	7.7837	-0.219088	2	1	1	1	0	0	2	1	2	2	0	273	273	0	0	1	1	0
TRUE	TCGA-D8-A1Y1-01	TCGA-D8-A1Y1-01	7.7873	-0.215488	3	1	1	1		0	3	2	3	2	1	302	115	0	0	1	1	0
TRUE	TCGA-LL-A6FQ-01	TCGA-LL-A6FQ-01	7.7877	-0.215088	2	1					3	2			0	80			0
TRUE	TCGA-BH-A1FL-01	TCGA-BH-A1FL-01	7.7892	-0.213588	2	1	1	1	0	0	2	1	2	1	1	1673	1673	1	0	1	1	0
TRUE	TCGA-E2-A107-01	TCGA-E2-A107-01	7.7933	-0.209488	3	1	1	2	0	0	3	2	3		0	1047	1046	0	0	1	0	0
TRUE	TCGA-E2-A14U-01	TCGA-E2-A14U-01	7.7941	-0.208688	1	0			0		1	1			0	1318			0
TRUE	TCGA-BH-A1F2-01	TCGA-BH-A1F2-01	7.7946	-0.208188	4	1	1	1	0	0	3	2	3	2	1	959	959	1	0	1	1	1
TRUE	TCGA-E9-A1R4-01	TCGA-E9-A1R4-01	7.7967	-0.206088	1	0	0	0	0	0	1	1	1	2	0	186	29	0	0			0
TRUE	TCGA-D8-A1JK-01	TCGA-D8-A1JK-01	7.7981	-0.204688	2	0	0	0	0	0	2	1	2	4	0	612	109	0	0	0	1	0
TRUE	TCGA-BH-A18J-01	TCGA-BH-A18J-01	7.7981	-0.204688	4	1	1	2	1	1	4	2	4	1	1	612	611	1	0	1	1	0
TRUE	TCGA-A8-A07G-01	TCGA-A8-A07G-01	7.7999	-0.202888	1	1	1	1	0	0	2	1	2	1	0	577	576	0	0	1	1	0
TRUE	TCGA-BH-A0BG-01	TCGA-BH-A0BG-01	7.8001	-0.202688	1	0	0	0	0	0	1	1	1	4	0	756	756	0	0	0	0	0
TRUE	TCGA-AC-A4ZE-01	TCGA-AC-A4ZE-01	7.8049	-0.197888															0
TRUE	TCGA-E9-A6HE-01	TCGA-E9-A6HE-01	7.8059	-0.196888	3	1					3	2			0	468			0
TRUE	TCGA-E2-A1IE-01	TCGA-E2-A1IE-01	7.8089	-0.193888	2	1	1	1	0	0	2	1	2	1	0	1165	983	0	0	1	1	0
TRUE	TCGA-EW-A6SD-01	TCGA-EW-A6SD-01	7.8148	-0.187988															0
TRUE	TCGA-BH-A201-01	TCGA-BH-A201-01	7.8178	-0.184988	1	0			0		1	1		1	0	856	209	0	0	1	1
TRUE	TCGA-E2-A1AZ-01	TCGA-E2-A1AZ-01	7.8205	-0.182288	2	1	1	1	0	0	2	1	2	4	0	2329	1964	0	0	0	0	0
TRUE	TCGA-A2-A0EM-01	TCGA-A2-A0EM-01	7.8233	-0.179488	1	0	0	0	0	0	1	1	1	1	0	3094	3093	0	0	1	1	0
TRUE	TCGA-A1-A0SH-01	TCGA-A1-A0SH-01	7.8248	-0.177988	2	0	0	0	0	0	2	1	2	1	0	1437	1437	0	0	0	1	0
TRUE	TCGA-A1-A0SE-01	TCGA-A1-A0SE-01	7.825	-0.177788	1	0	0	0	0	0	1	1	1	1	0	1321	1320	0	0	1	1	0
TRUE	TCGA-A2-A0CT-01	TCGA-A2-A0CT-01	7.8276	-0.175188	2	0	0	0	0	0	2	1	2	1	0	2289	2288	0	0	1	0	0
TRUE	TCGA-BH-AB28-01	TCGA-BH-AB28-01	7.829	-0.173788	3	1			0		3	2			0	185			0
TRUE	TCGA-AQ-A1H3-01	TCGA-AQ-A1H3-01	7.8339	-0.168888	2	1	1	3		0	3	2	3	1	0	989	138	0	0	1	1	0
TRUE	TCGA-A8-A0A4-01	TCGA-A8-A0A4-01	7.8341	-0.168688	2	0	0	0	0	0	2	1	2	1	0	396	396	0	0	1	1	0
TRUE	TCGA-A8-A08G-01	TCGA-A8-A08G-01	7.836	-0.166788	2	0	0	0	0	0	2	1	2	2	0	607	606	0	0	1	1	1
TRUE	TCGA-E9-A1RI-01	TCGA-E9-A1RI-01	7.8368	-0.165988	1	1	1	2	0	0	3	2	3	1	0	1084	48	0	0
TRUE	TCGA-BH-A42T-01	TCGA-BH-A42T-01	7.8384	-0.164388	2	1			0		2	1			1	320			0
TRUE	TCGA-AO-A0J8-01	TCGA-AO-A0J8-01	7.839	-0.163788	2	1	0	0	0	0	2	1	2	1	0	680	277	0	0	1	1	0
TRUE	TCGA-AN-A0XW-01	TCGA-AN-A0XW-01	7.8415	-0.161288	2	1	1	2	0	0	3	2	3	1	0	170	170	0	0	1	1	0
TRUE	TCGA-D8-A1XU-01	TCGA-D8-A1XU-01	7.8419	-0.160888	1	0	0	0	0	0	1	1	1	1	0	395	149	0	0	1	1	0
TRUE	TCGA-E2-A150-01	TCGA-E2-A150-01	7.8433	-0.159488	2	0	0	0	0	0	2	1	2	4	0	773	591	0	0	0	0	0
TRUE	TCGA-BH-A0B8-01	TCGA-BH-A0B8-01	7.8463	-0.156488	1	0	0	0	0	0	1	1	1	1	0	1569	1569	0	0	1	1	0
TRUE	TCGA-AC-A2FM-01	TCGA-AC-A2FM-01	7.8468	-0.155988	2	1			0		2	1			1	792			0
TRUE	TCGA-AR-A1AR-01	TCGA-AR-A1AR-01	7.8493	-0.153488	1	1	1	2	0	0	3	2	3	4	1	524	523	1	0	0	0	0
TRUE	TCGA-AO-A1KT-01	TCGA-AO-A1KT-01	7.8499	-0.152888	1	1	1	1	0	0	2	1	2	2	0	541	541	0	0	1	1	0
TRUE	TCGA-B6-A0IG-01	TCGA-B6-A0IG-01	7.8548	-0.147988	2	1	1	1	0	0	2	1	2	1	1	4456	4456	1	0	1	1
TRUE	TCGA-A8-A0A2-01	TCGA-A8-A0A2-01	7.8596	-0.143188	2	0	0	0	0	0	2	1	2	1	0	579	578	0	0	1	1	0
TRUE	TCGA-B6-A0WX-01	TCGA-B6-A0WX-01	7.8624	-0.140388	3	1	1	1	0	0	3	2	3	4	1	653	653	1	0	0	0	0
TRUE	TCGA-EW-A2FW-01	TCGA-EW-A2FW-01	7.8633	-0.139488	2	0					2	1		2	0	672	190	0	0	1	1
TRUE	TCGA-AR-A250-01	TCGA-AR-A250-01	7.8697	-0.133088	2	0	0	0	0	0	2	1	2	2	0	2274	1707	0	0	1	0	1
TRUE	TCGA-AN-A041-01	TCGA-AN-A041-01	7.8708	-0.131988	2	1	1	1	0	0	2	1	2	1	0	7	7	0	0	1	0
TRUE	TCGA-E9-A1N5-11	TCGA-E9-A1N5-11	7.8735	-0.129288	2	1			0		2	1		5	0	1120	0	0	1
TRUE	TCGA-D8-A1JG-01	TCGA-D8-A1JG-01	7.8742	-0.128588	2	0	0	0	0	0	2	1	2	3	0	366	187	0	0	0	0	0
TRUE	TCGA-D8-A27V-01	TCGA-D8-A27V-01	7.8743	-0.128488	2	0	0	0	0	0	2	1	2	1	0	381	73	0	0	1	1	0
TRUE	TCGA-EW-A6SA-01	TCGA-EW-A6SA-01	7.8748	-0.127988															0
TRUE	TCGA-AN-A0XS-01	TCGA-AN-A0XS-01	7.877	-0.125788	2	1	1	2	0	0	3	2	3	1	0	10	10	0	0	0	1	0
error	TCGA-E9-A229-01	TCGA-C8-A12Y-01	7.8777	-0.125088	2	1	1	1	0	0	2	1	2	1			0	0	0			0
error	TCGA-C8-A12Y-01	TCGA-E9-A229-01	7.8777	-0.125088	1	0	0	0	0	0	1	1	1	1	0	405	0	0	0			0
TRUE	TCGA-AR-A24S-01	TCGA-AR-A24S-01	7.8778	-0.124988	1	0	0	0	0	0	1	1	1	2	0	2976	1888	0	0	1	1	0
TRUE	TCGA-A8-A06P-01	TCGA-A8-A06P-01	7.8784	-0.124388	1	1	1	2	0	0	3	2	3	1	0	396	396	0	0	1	1	0
TRUE	TCGA-A8-A0A1-01	TCGA-A8-A0A1-01	7.8823	-0.120488	2	0	0	0	0	0	2	1	2	1	0	365	365	0	0	1	1	0
TRUE	TCGA-AR-A5QQ-01	TCGA-AR-A5QQ-01	7.8825	-0.120288	3	1			0		3	2			1	322			0
TRUE	TCGA-E9-A1NI-01	TCGA-E9-A1NI-01	7.8835	-0.119288	2	0	0	0	0	0	2	1	2	2	0	300	0	0	0	1	1	0
TRUE	TCGA-AN-A0FF-01	TCGA-AN-A0FF-01	7.8839	-0.118888	1	0	0	0	0	0	1	1	1	2	0	172	140	0	0	1	1	0
TRUE	TCGA-A2-A0T0-01	TCGA-A2-A0T0-01	7.8842	-0.118588	2	1	1	1	0	0	2	1	2	4	0	533	533	0	0	0	0	0
TRUE	TCGA-D8-A1XQ-01	TCGA-D8-A1XQ-01	7.8843	-0.118488	2	0	0	0	0	0	2	1	2	4	0	499	177	0	0	0	0	0
TRUE	TCGA-A8-A09A-01	TCGA-A8-A09A-01	7.8864	-0.116388	2		0	0	0	0				1	0	304	304	0	0	1	1	0
TRUE	TCGA-BH-A0DH-01	TCGA-BH-A0DH-01	7.8886	-0.114188	2	1	1	1	0	0	2	1	2	1	0	1156	1156	0	0	1	1	0
TRUE	TCGA-C8-A12X-01	TCGA-C8-A12X-01	7.8929	-0.109888	2	1	1	1	0	0	2	1	2	1	0	385	0	0	0	1	1	0
TRUE	TCGA-AR-A2LM-01	TCGA-AR-A2LM-01	7.8935	-0.109288	1	1			0		2	1		1	0	1585			0
TRUE	TCGA-E9-A22D-01	TCGA-E9-A22D-01	7.8943	-0.108488	2	0	0	0	0	0	2	1	2	2	0	1248	0	0	0	1	1	1
TRUE	TCGA-OL-A97C-01	TCGA-OL-A97C-01	7.8948	-0.107988	3	0			0		2	1			0	271			0
TRUE	TCGA-A8-A0AD-01	TCGA-A8-A0AD-01	7.895	-0.107788	1	0	0	0	0	0	1	1	1	1	0	1157	1157	0	0	1	1	0
TRUE	TCGA-C8-A132-01	TCGA-C8-A132-01	7.8976	-0.105188	2	1	1	1	0	0	2	1	2	1	0	57	0	0	0	1	1	1
TRUE	TCGA-BH-A18S-01	TCGA-BH-A18S-01	7.8994	-0.103388	1	0	0	0	0	0	1	1	1	1	1	2009	2009	1	0	1	1
TRUE	TCGA-AO-A12D-01	TCGA-AO-A12D-01	7.9031	-0.099688	1	1	1	1	0	0	2	1	2	3	0	1948	1948	0	0	0	0	1
TRUE	TCGA-A2-A4S2-01	TCGA-A2-A4S2-01	7.9059	-0.096888	3	1			0		3	2			0	643			0
TRUE	TCGA-BH-A0HN-01	TCGA-BH-A0HN-01	7.909	-0.093788	1	0	0	0	0	0	1	1	1		0	516	516	0	0	1	1	0
TRUE	TCGA-EW-A1OV-01	TCGA-EW-A1OV-01	7.9096	-0.093188	2	1	1	1		0	2	1	2	3	0	789	522	0	0	0	0	0
TRUE	TCGA-B6-A0I5-01	TCGA-B6-A0I5-01	7.9108	-0.091988	2	1	1	1	0	0	2	1	2	1	0	4550	4549	0	0	1	1	0
TRUE	TCGA-BH-A0E2-01	TCGA-BH-A0E2-01	7.914	-0.088788	2	1	1	2	0	0	3	2	3	1	0	435	435	0	0	1	1	0
TRUE	TCGA-BH-A0W7-01	TCGA-BH-A0W7-01	7.9175	-0.085288	1	0	0	0	0	0	1	1	1	1	0	1363	558	0	0	1	1	0
TRUE	TCGA-E9-A1NC-01	TCGA-E9-A1NC-01	7.9183	-0.084488	2	1	1	1	0	0	2	1	2		0	1203	0	0	0	0	1	0
TRUE	TCGA-A7-A2KD-01	TCGA-A7-A2KD-01	7.9253	-0.077488	2	1					3	2		2	0	679			0
TRUE	TCGA-A7-A0CD-01	TCGA-A7-A0CD-01	7.9317	-0.071088	1	0	0	0	0	0	1	1	1	1	0	1165	372	0	0	1	1	0
TRUE	TCGA-C8-A1HF-01	TCGA-C8-A1HF-01	7.9322	-0.070588	2	0	0	0	0	0	2	1	2	3	0	332	0	0	0	0	1	1
TRUE	TCGA-S3-AA17-01	TCGA-S3-AA17-01	7.9325	-0.070288	2	1			1		2	1			0	424			0
TRUE	TCGA-A1-A0SM-01	TCGA-A1-A0SM-01	7.9348	-0.067988	2	0	0	0	0	0	2	1	2	1	0	242	242	0	0	1	0	1
TRUE	TCGA-AO-A03O-01	TCGA-AO-A03O-01	7.9398	-0.062988	2	0	0	0	0	0	2	1	2	2	1	2483	2483	1	0	1	1	0
TRUE	TCGA-AR-A24U-01	TCGA-AR-A24U-01	7.9423	-0.060488	1	1	1	1	0	0	2	1	2	3	0	1623	1623	0	0	0	0	1
TRUE	TCGA-C8-A275-01	TCGA-C8-A275-01	7.9429	-0.059888	1	1	1	1	0	0	2	1	2	3	0	1	1	0	0			1
TRUE	TCGA-A2-A04X-01	TCGA-A2-A04X-01	7.9432	-0.059588	2	0	0	0	0	0	2	1	2	3	0	1686	1686	0	0	1	1	1
TRUE	TCGA-A8-A083-01	TCGA-A8-A083-01	7.9452	-0.057588	3	0	0	0	0	0	2	1	2	1			0	0	0	1	1	0
TRUE	TCGA-AO-A129-01	TCGA-AO-A129-01	7.9503	-0.052488	2	1	1	1	0	0	2	1	2	4	0	2923	2923	0	0	0	0	0
TRUE	TCGA-BH-A0DP-01	TCGA-BH-A0DP-01	7.9511	-0.051688	3	0	0	0	0	0	2	1	2	1	0	476	476	0	0	1	1	0
TRUE	TCGA-BH-A0DK-11	TCGA-BH-A0DK-11	7.9518	-0.050988	2	0			0		2	1		1	0	423	423	0	1
TRUE	TCGA-B6-A40B-01	TCGA-B6-A40B-01	7.9524	-0.050388	1	0			0		1	1			0	3152			0
TRUE	TCGA-D8-A1XO-01	TCGA-D8-A1XO-01	7.9527	-0.050088	2	1	1	1	0	0	2	1	2	1	0	473	242	0	0	1	1	0
TRUE	TCGA-BH-A1EW-01	TCGA-BH-A1EW-01	7.9539	-0.048888	2	1	1	1	0	0	2	1	2	1	1	1694	1694	1	0	0	0	0
TRUE	TCGA-AC-A5EH-01	TCGA-AC-A5EH-01	7.9543	-0.048488															0
TRUE	TCGA-GM-A2DI-01	TCGA-GM-A2DI-01	7.9578	-0.044988	1	1			0		1	1		1	0	2590	1883	0	0	0	0
TRUE	TCGA-BH-A0E6-01	TCGA-BH-A0E6-01	7.9581	-0.044688	1	0	0	0	0	0	1	1	1	4	0	293	292	0	0	0	0	0
TRUE	TCGA-B6-A1KN-01	TCGA-B6-A1KN-01	7.9585	-0.044288	4	1	1	1	0	0	3	2	3	2	0	4233	4233	0	0	0	0	1
TRUE	TCGA-BH-A1EO-01	TCGA-BH-A1EO-01	7.9587	-0.044088	1	1	1	1	0	0	2	1	2	1	1	2798	2798	1	0	1	1	0
error	TCGA-AR-A0TT-01	TCGA-E2-A56Z-01	7.9598	-0.042988	2	1			0		2	1			0	252			0
error	TCGA-E2-A56Z-01	TCGA-AR-A0TT-01	7.9598	-0.042988	2	1	1	2	0	0	3	2	3	2	0	2636	1679	0	0	1	0	0
TRUE	TCGA-BH-A0BV-01	TCGA-BH-A0BV-01	7.9616	-0.041188	2	1	1	1	0	0	2	1	2	1	0	1519	1519	0	0	1	1	0
TRUE	TCGA-GM-A2DM-01	TCGA-GM-A2DM-01	7.963	-0.039788	2	0			0		2	1		1	0	3226	2331	0	0	1	1
TRUE	TCGA-AR-A255-01	TCGA-AR-A255-01	7.9635	-0.039288	1	0	0	0	0	0	1	1	1	1	0	1792	1058	0	0	1	1	1
TRUE	TCGA-BH-A0BW-01	TCGA-BH-A0BW-01	7.9641	-0.038688	1	0	0	0	0	0	1	1	1	4	0	355	355	0	0	0	0	0
TRUE	TCGA-AO-A124-01	TCGA-AO-A124-01	7.9646	-0.038188	2	0	0	0	0	0	2	1	2	4	0	3120	3119	0	0	0	0	0
TRUE	TCGA-B6-A0RV-01	TCGA-B6-A0RV-01	7.9669	-0.035888	3	1	1	2	0	0	3	2	3	1	0	4788	4788	0	0	1	1	0
TRUE	TCGA-E9-A22H-01	TCGA-E9-A22H-01	7.9695	-0.033288	2	1	1	1	0	0	2	1	2	2	0	630	0	0	0	1	1	0
TRUE	TCGA-C8-A26Y-01	TCGA-C8-A26Y-01	7.9713	-0.031488	2	0	0	0	0	0	2	1	2	3	0	13	13	0	0	0	0	0
TRUE	TCGA-A2-A0D1-01	TCGA-A2-A0D1-01	7.9717	-0.031088	2	0	0	0	0	0	2	1	2	3	0	1051	1051	0	0	0	0	1
TRUE	TCGA-AR-A24V-01	TCGA-AR-A24V-01	7.9718	-0.030988	2	1	1	1	0	0	2	1	2	1	0	2596	1648	0	0	1	1	0
TRUE	TCGA-AR-A1AU-01	TCGA-AR-A1AU-01	7.9734	-0.029388	2	1	1	2	0	0	3	2	3	1	0	2318	1409	0	0	1	1	0
TRUE	TCGA-E9-A1N4-01	TCGA-E9-A1N4-01	7.9782	-0.024588	2	1	1	2	0	0	3	2	3	1	0	1000	0	0	0	1	1	0
TRUE	TCGA-A8-A09W-01	TCGA-A8-A09W-01	7.9831	-0.019688	2	1	1	3	0	0	3	2	3	2	0	30	30	0	0	1	1	0
TRUE	TCGA-AR-A1AN-01	TCGA-AR-A1AN-01	7.9854	-0.017388	2	0	0	0	0	0	2	1	2	1	0	1330	1329	0	0	1	1	0
TRUE	TCGA-E2-A1L6-01	TCGA-E2-A1L6-01	7.9855	-0.017288	1	1	1	1	0	0	2	1	2	1	0	1648	1312	0	0	1	1	0
TRUE	TCGA-E2-A1IP-01	TCGA-E2-A1IP-01	7.9894	-0.013388	2	1	1	1	0	0	2	1	2	4	0	659	427	0	0	1	0	0
TRUE	TCGA-EW-A1IW-01	TCGA-EW-A1IW-01	7.9922	-0.010588	2	1	1	1		0	2	1	2	1	0	371	252	0	0	1	1	1
TRUE	TCGA-AN-A0XN-01	TCGA-AN-A0XN-01	7.9946	-0.008188	2	1	1	2	0	0	3	2	3	1	0	10	10	0	0	0	1	0
TRUE	TCGA-BH-A0DO-01	TCGA-BH-A0DO-01	7.9955	-0.007288	1	0	0	0	0	0	1	1	1	1	0	525	525	0	0	1	1	0
TRUE	TCGA-AO-A03M-01	TCGA-AO-A03M-01	7.9999	-0.002888	1	0	0	0	0	0	1	1	1	1	0	1866	1455	0	0	1	1	0
TRUE	TCGA-A2-A25C-01	TCGA-A2-A25C-01	8.0023	-0.000488	2	1	1	1	0	0	2	1	2	2	0	523	285	0	0	1	1	0
TRUE	TCGA-BH-A18K-01	TCGA-BH-A18K-01	8.0039	0.001112	1	0	0	0	0	0	1	1	1	1	1	2763	2762	1	0	1	1	0
TRUE	TCGA-A2-A3XS-01	TCGA-A2-A3XS-01	8.0042	0.001412	1	1			0		3	2			1	1032			0
TRUE	TCGA-E2-A14X-01	TCGA-E2-A14X-01	8.005	0.002212	2	1	1	2	0	0	3	2	3	4	0	972	692	0	0	0	0	0
TRUE	TCGA-A8-A09Q-01	TCGA-A8-A09Q-01	8.0064	0.003612	4	1	1	2	0	0	3	2	3	2	0	761	761	0	0	1	1	0
TRUE	TCGA-E2-A1IO-01	TCGA-E2-A1IO-01	8.0089	0.006112	1	0	0	0	0	0	1	1	1	1	0	638	448	0	0	1	1	0
TRUE	TCGA-AQ-A0Y5-01	TCGA-AQ-A0Y5-01	8.0092	0.006412	2	1	1	2		0	3	2	3	1	1	172	161	1	0	1	1	1
TRUE	TCGA-AR-A5QN-01	TCGA-AR-A5QN-01	8.0157	0.012912	2	1			0		3	2			0	488			0
TRUE	TCGA-EW-A1P5-01	TCGA-EW-A1P5-01	8.0217	0.018912	2	1	1	1	0	0	2	1	2	1	0	703	365	0	0	1	1	0
TRUE	TCGA-3C-AALK-01	TCGA-3C-AALK-01	8.0224	0.019612	1	1			0		1	1			0	1221			0
TRUE	TCGA-B6-A0WY-01	TCGA-B6-A0WY-01	8.0239	0.021112	3	1	1	1	0	0	3	2	3	1	1	3461	3460	1	0	1	0	0
TRUE	TCGA-AO-A0J5-01	TCGA-AO-A0J5-01	8.0319	0.029112	4	1	1	1	1	1	4	2	4	1	1	792	704	0	0	1	0	0
error	TCGA-A2-A4S0-01	TCGA-LL-A9Q3-01	8.0326	0.029812	3	1					3	2			0	428			0
error	TCGA-LL-A9Q3-01	TCGA-A2-A4S0-01	8.0326	0.029812	2	0			0		2	1			0	706			0
TRUE	TCGA-D8-A1XT-01	TCGA-D8-A1XT-01	8.0356	0.032812	1	1	1	1	0	0	2	1	2	3	0	193	193	0	0	0	0	1
TRUE	TCGA-D8-A1XL-01	TCGA-D8-A1XL-01	8.0361	0.033312	2	1	1	1		0	2	1	2	2	0	606	319	0	0	1	1	0
TRUE	TCGA-AR-A24P-01	TCGA-AR-A24P-01	8.0364	0.033612	1	0	0	0	0	0	1	1	1	1	0	84	26	0	0	1	1	0
TRUE	TCGA-A8-A09D-01	TCGA-A8-A09D-01	8.038	0.035212	2	1	1	1	0	0	2	1	2	1	0	1522	396	0	0	1	1	0
TRUE	TCGA-D8-A27L-01	TCGA-D8-A27L-01	8.0381	0.035312	1	1	1	2	0	0	3	2	2	1	0	499	125	0	0	1	1	0
TRUE	TCGA-AR-A24L-01	TCGA-AR-A24L-01	8.0386	0.035812	2	1	1	1	0	0	2	1	2	1	1	2866	2221	0	0	1	1	0
TRUE	TCGA-WT-AB44-01	TCGA-WT-AB44-01	8.0404	0.037612	1	0					1	1			0	883			0
TRUE	TCGA-BH-A18F-01	TCGA-BH-A18F-01	8.0414	0.038612	2	0	0	0	0	0	2	1	2	1	0	268	268	0	0	1	1	0
TRUE	TCGA-E2-A14Q-01	TCGA-E2-A14Q-01	8.0418	0.039012	2	1	1	1	0	0	2	1	2	1	0	1163	974	0	0	1	1	0
TRUE	TCGA-A8-A091-01	TCGA-A8-A091-01	8.0453	0.042512	2	0	0	0	0	0	2	1	2	1	0	1004	580	0	0	1	0	0
TRUE	TCGA-BH-A18I-01	TCGA-BH-A18I-01	8.0465	0.043712	1	1	1	1	1	0	2	1	2	1	0	220	220	0	0	1	1	0
TRUE	TCGA-B6-A409-01	TCGA-B6-A409-01	8.0476	0.044812															0
TRUE	TCGA-C8-A131-01	TCGA-C8-A131-01	8.0483	0.045512	2	1	1	2	0	0	3	2	3	4	0	68	0	0	0	0	0	0
TRUE	TCGA-OL-A5D6-01	TCGA-OL-A5D6-01	8.0497	0.046912	2	0					2	1			1	1104			0
TRUE	TCGA-A2-A0T3-01	TCGA-A2-A0T3-01	8.0503	0.047512	1	1	1	1	0	0	1	1	1	2	0	569	569	0	0	1	1	0
TRUE	TCGA-E9-A3HO-01	TCGA-E9-A3HO-01	8.0508	0.048012	2	0			0		2	1		2	0	793			0
TRUE	TCGA-BH-A0B1-01	TCGA-BH-A0B1-01	8.0648	0.062012	2	1	1	1	0	0	2	1	2	1	0	1148	1148	0	0	1	1	0
TRUE	TCGA-C8-A8HQ-01	TCGA-C8-A8HQ-01	8.0674	0.064612	2	1			0		2	1			0	380			0
TRUE	TCGA-A2-A04V-01	TCGA-A2-A04V-01	8.0675	0.064712	2	0	0	0	0	0	2	1	2	1	1	1920	1920	1	0	1	1	0
TRUE	TCGA-C8-A8HP-01	TCGA-C8-A8HP-01	8.068	0.065212	2	1			0		3	2			0	396			0
TRUE	TCGA-AO-A03V-01	TCGA-AO-A03V-01	8.0685	0.065712	1	0	0	0	0	0	1	1	1	1	0	886	886	0	0	1	1	0
TRUE	TCGA-B6-A0WS-01	TCGA-B6-A0WS-01	8.0691	0.066312	1		0	0		0				1	1	2965	2965	1	0	1	1	0
TRUE	TCGA-D8-A1Y3-01	TCGA-D8-A1Y3-01	8.0711	0.068312	2	1	1	2		0	3	2	3	2	0	430	124	0	0	1	1	0
TRUE	TCGA-BH-A0W5-01	TCGA-BH-A0W5-01	8.077	0.074212	1	1	1	1	0	0	2	1	2	1	0	1288	543	0	0	1	1	0
TRUE	TCGA-A2-A4RY-01	TCGA-A2-A4RY-01	8.0778	0.075012	3	1			0		3	2			0	648			0
TRUE	TCGA-PL-A8LY-01	TCGA-PL-A8LY-01	8.0784	0.075612	3	0			0		2	1			0	8			0
TRUE	TCGA-GM-A2DB-01	TCGA-GM-A2DB-01	8.0819	0.079112	2	0			0		2	1		3	0	2406	1615	0	0	0	0
TRUE	TCGA-AO-A12C-01	TCGA-AO-A12C-01	8.0853	0.082512	2	1	1	1	0	0	2	1	2	1	0	1994	1993	0	0	1	1	1
TRUE	TCGA-AR-A0TS-01	TCGA-AR-A0TS-01	8.0864	0.083612	2	1	1	1	0	0	2	1	2	4	0	2275	1138	0	0	0	0	0
TRUE	TCGA-A2-A1G0-01	TCGA-A2-A1G0-01	8.0868	0.084012	2	1	1	1	0	0	2	1	2	1	0	616	380	0	0	1	1	0
TRUE	TCGA-EW-A1PF-01	TCGA-EW-A1PF-01	8.0873	0.084512	1	0	0	0	0	0	1	1	1	1	0	439	139	0	0	1	1	0
TRUE	TCGA-S3-AA14-01	TCGA-S3-AA14-01	8.0877	0.084912	1	1			1		1	1			0	455			0
TRUE	TCGA-BH-A6R8-01	TCGA-BH-A6R8-01	8.0937	0.090912	2	0			0		2	1			0	293			0
TRUE	TCGA-AR-A24M-01	TCGA-AR-A24M-01	8.0992	0.096412	2	1	1	2	0	0	3	2	3	1	0	2947	1990	0	0	1	1	0
TRUE	TCGA-A2-A0EU-01	TCGA-A2-A0EU-01	8.1062	0.103412	1	0	0	0	0	0	1	1	1	1	0	1043	1043	0	0	1	1	0
TRUE	TCGA-E2-A1IL-01	TCGA-E2-A1IL-01	8.1068	0.104012	1	1	1	1	0	0	2	1	2	1	0	118	14	0	0	1	1	0
TRUE	TCGA-A2-A4RW-01	TCGA-A2-A4RW-01	8.1076	0.104812	2	1			0		3	2			0	222			0
TRUE	TCGA-E9-A1NE-01	TCGA-E9-A1NE-01	8.1085	0.105712	2	1	1	1	0	0	2	1	2	1	0	1088	0	0	0	1	1	0
TRUE	TCGA-A1-A0SF-01	TCGA-A1-A0SF-01	8.1087	0.105912	2	0	0	0	0	0	2	1	2	1	0	1463	1463	0	0	1	1	0
TRUE	TCGA-A2-A04N-01	TCGA-A2-A04N-01	8.1104	0.107612	1	0	0	0	0	0	1	1	1	1	0	3188	3188	0	0	1	1	0
TRUE	TCGA-AR-A2LE-01	TCGA-AR-A2LE-01	8.1109	0.108112	1	0			0		1	1		1	0	4239			0
TRUE	TCGA-B6-A0RP-01	TCGA-B6-A0RP-01	8.1154	0.112612	2	1	1	1	0	0	3	2	3	1	1	3126	3126	1	0	1	1	0
TRUE	TCGA-D8-A1JE-01	TCGA-D8-A1JE-01	8.1176	0.114812	1	1	1	1	0	0	2	1	2	2	0	575	57	0	0	1	1	0
TRUE	TCGA-E2-A1B4-01	TCGA-E2-A1B4-01	8.1219	0.119112	1	1	1	2	0	0	3	2	3	1	1	1004	911	0	0	1	1	0
TRUE	TCGA-A2-A0CU-01	TCGA-A2-A0CU-01	8.122	0.119212	2	1	0	0	0	0	2	1	2	1	1	158	157	1	0	1	1	0
TRUE	TCGA-A7-A0DB-01	TCGA-A7-A0DB-01	8.1231	0.120312	2	0	0	0	0	0	2	1	2	1	0	1007	266	0	0	1	1	0
TRUE	TCGA-E2-A15F-01	TCGA-E2-A15F-01	8.1264	0.123612	1	0	0	0	0	0	1	1	1		0	658	468	0	0	1	1	0
TRUE	TCGA-D8-A1XM-01	TCGA-D8-A1XM-01	8.128	0.125212	1	0	0	0	0	0	1	1	1	1	0	538	218	0	0	1	1	0
TRUE	TCGA-E2-A15D-01	TCGA-E2-A15D-01	8.1301	0.127312	2	0	0	0	0	0	2	1	2	1	0	526	315	0	0	1	1	0
TRUE	TCGA-EW-A424-01	TCGA-EW-A424-01	8.1302	0.127412	3	1					3	2			0	715			0
TRUE	TCGA-AQ-A54O-01	TCGA-AQ-A54O-01	8.132	0.129212	2	0			0		2	1			0	1001			0
TRUE	TCGA-AO-A1KO-01	TCGA-AO-A1KO-01	8.1363	0.133512	3	1	0	0	0	0	2	1	2	5	0	448	448	0	0	1	1	0
TRUE	TCGA-EW-A1P8-01	TCGA-EW-A1P8-01	8.1414	0.138612	2	1	1	3	0	0	3	2	3	4	1	239	239	1	0	0	0	0
TRUE	TCGA-A8-A06R-01	TCGA-A8-A06R-01	8.1424	0.139612	2	1	1	1	0	0	2	1	2	2	0	547	546	0	0	1	0
TRUE	TCGA-BH-A0BZ-01	TCGA-BH-A0BZ-01	8.143	0.140212	3	1	1	1	0	0	3	2	3	2	0	1492	1492	0	0	1	1	0
TRUE	TCGA-E2-A1LH-01	TCGA-E2-A1LH-01	8.1431	0.140312	1	0	0	0	0	0	1	1	1	4	0	3247	2875	0	0	0	0	0
TRUE	TCGA-A8-A08A-01	TCGA-A8-A08A-01	8.1458	0.143012	1	0	0	0	0	0	1	1	1		0	30	30	0	0	1	1	0
TRUE	TCGA-D8-A3Z6-01	TCGA-D8-A3Z6-01	8.1486	0.145812	3	1			0		3	2			0	563			0
TRUE	TCGA-E2-A10F-01	TCGA-E2-A10F-01	8.1497	0.146912	2	0	0	0	0	0	2	1	2	1	0	878	878	0	0	1	1	0
TRUE	TCGA-E2-A1LB-01	TCGA-E2-A1LB-01	8.15	0.147212	2	1	1	1	0	0	2	1	2	3	0	1231	972	0	0	0	0	1
TRUE	TCGA-AC-A3QQ-01	TCGA-AC-A3QQ-01	8.1512	0.148412															0
TRUE	TCGA-GM-A2DN-01	TCGA-GM-A2DN-01	8.1521	0.149312	2	0			0		2	1		1	0	3091	2352	0	0	1	1
error	TCGA-AR-A0TX-01	TCGA-AR-A0-01	8.1527	0.149912	1	1	1	1	0	0	2	1	2	3	0	1972	15	0	0	1	1	1
TRUE	TCGA-BH-A0E0-11	TCGA-BH-A0E0-11	8.1539	0.151112	3	1			0		3	2		5	0	134	133	0	1
TRUE	TCGA-JL-A3YW-01	TCGA-JL-A3YW-01	8.1541	0.151312	2	1			0		2	1			0	360			0
TRUE	TCGA-BH-A1FE-01	TCGA-BH-A1FE-01	8.1542	0.151412	2	1	1	1	0	0	2	1	2	1	1	2273	2273	1	0	1	1	0
TRUE	TCGA-D8-A27N-01	TCGA-D8-A27N-01	8.1567	0.153912	2	1	1	2	0	0	3	2	3	2	0	146	145	0	0	1	1	1
TRUE	TCGA-EW-A1J2-01	TCGA-EW-A1J2-01	8.1585	0.155712	1	1	1	1		0	2	1	2	1	0	403	139	0	0	1	1	0
TRUE	TCGA-BH-A1EW-11	TCGA-BH-A1EW-11	8.1597	0.156912	2	1			0		2	1		1	1	1694	1694	1	1
TRUE	TCGA-EW-A1IX-01	TCGA-EW-A1IX-01	8.165	0.162212	1	1	1	1		0	2	1	2	1	0	1208	1082	0	0	1	1	0
TRUE	TCGA-EW-A1J5-01	TCGA-EW-A1J5-01	8.1665	0.163712	3	0	0	0	0	0	2	1	2	1	0	477	227	0	0	1	1	0
TRUE	TCGA-BH-A0H5-01	TCGA-BH-A0H5-01	8.1668	0.164012	1	0	0	0	0	0	1	1	1	1	0	1080	1080	0	0	1	1	0
TRUE	TCGA-BH-A0DX-01	TCGA-BH-A0DX-01	8.1677	0.164912	1	0	0	0	0	0	1	1	1	1	0	1442	1442	0	0	1	1	0
TRUE	TCGA-A2-A0SU-01	TCGA-A2-A0SU-01	8.1706	0.167812	2	1	0	0	0	0	2	1	2	1	0	1662	1661	0	0	1	1	0
TRUE	TCGA-A8-A08Z-01	TCGA-A8-A08Z-01	8.171	0.168212	4	1	1	3	0	0	3	2	3	1	0	1217	1217	0	0	1	1	0
TRUE	TCGA-S3-A6ZH-01	TCGA-S3-A6ZH-01	8.1726	0.169812	3	1					3	2			0	515			0
TRUE	TCGA-A8-A09X-01	TCGA-A8-A09X-01	8.1755	0.172712	2	1	1	3	0	0	3	2	3	3	1	426	426	1	0	0	0	0
TRUE	TCGA-BH-A0BA-01	TCGA-BH-A0BA-01	8.1761	0.173312	3	1	1	3	0	0	3	2	3	1	0	1132	1132	0	0	1	1	0
TRUE	TCGA-E2-A1L9-01	TCGA-E2-A1L9-01	8.1806	0.177812	1	1	1	1	0	0	2	1	2	1	0	598	388	0	0	1	1	0
TRUE	TCGA-D8-A145-01	TCGA-D8-A145-01	8.1816	0.178812	1	1	1	1	0	0	2	1	2	1	0	410	410	0	0	1	1	0
TRUE	TCGA-BH-A0DG-01	TCGA-BH-A0DG-01	8.1816	0.178812	2	0	0	0	0	0	2	1	2	1	0	713	713	0	0	1	0	0
TRUE	TCGA-A7-A3IZ-01	TCGA-A7-A3IZ-01	8.1866	0.183812	2	1			0		2	1		1	0	322			0
TRUE	TCGA-A7-A13H-01	TCGA-A7-A13H-01	8.1889	0.186112	2	1					2	1			0	740			0
TRUE	TCGA-BH-A1ET-01	TCGA-BH-A1ET-01	8.1901	0.187312	1	0	0	0	0	0	1	1	2	1	1	2520	2520	1	0	1	1	0
TRUE	TCGA-D8-A146-01	TCGA-D8-A146-01	8.1926	0.189812	2	0	0	0		0	2	1	2	1	0	643	344	0	0	1	1	0
TRUE	TCGA-E2-A1IK-01	TCGA-E2-A1IK-01	8.1931	0.190312	1	1	1	1	0	0	2	1	2	1	0	689	518	0	0	1	1	0
error	TCGA-EW-A3U0-01	TCGA-C8-A26W-01	8.1945	0.191712	2	1	1	1	0	0	2	1	2	2	0	7	7	0	0	1	1	1
error	TCGA-C8-A26W-01	TCGA-EW-A3U0-01	8.1945	0.191712	3	1			0		3	2			0	532			0
TRUE	TCGA-A7-A0CG-01	TCGA-A7-A0CG-01	8.1947	0.191912	2	0	0	0	0	0	2	1	2	1	0	1043	230	0	0	1	0	0
TRUE	TCGA-BH-A18M-01	TCGA-BH-A18M-01	8.1948	0.192012	3	1	1	1	0	0	3	2	2	1	1	2207	2207	1	0	1	1	1
TRUE	TCGA-HN-A2OB-01	TCGA-HN-A2OB-01	8.1961	0.193312	2	1			0		2	1			0	1883			0
TRUE	TCGA-AR-A5QP-01	TCGA-AR-A5QP-01	8.1962	0.193412	2	1			0		2	1			0	622			0
TRUE	TCGA-B6-A0RH-01	TCGA-B6-A0RH-01	8.1962	0.193412	2	0	0	0	0	0	2	1	2	3	0	5749	5748	0	0	1	1	1
TRUE	TCGA-A8-A08P-01	TCGA-A8-A08P-01	8.2042	0.201412	2	1	1	2	0	0	3	2	3	2	0	943	942	0	0	1	1	1
TRUE	TCGA-XX-A899-01	TCGA-XX-A899-01	8.205	0.202212	1	1					3	2			0	467			0
TRUE	TCGA-BH-A0DT-01	TCGA-BH-A0DT-01	8.205	0.202212	1	1	1	1	0	0	2	1	2	1	0	1170	1170	0	0	1	1	0
TRUE	TCGA-AC-A3W7-01	TCGA-AC-A3W7-01	8.2059	0.203112															0
TRUE	TCGA-LD-A7W5-01	TCGA-LD-A7W5-01	8.2077	0.204912	2	1			0		3	2			0	216			0
TRUE	TCGA-E2-A15P-01	TCGA-E2-A15P-01	8.2085	0.205712	1	0	0	0	0	0	1	1	1	1	0	595	315	0	0	1	1	0
TRUE	TCGA-E2-A2P5-01	TCGA-E2-A2P5-01	8.2117	0.208912	2	1			0		3	2			0	515			0
TRUE	TCGA-C8-A12M-01	TCGA-C8-A12M-01	8.2122	0.209412	2	0	0	0	0	0	2	1	2	2	0	358	0	0	0	1	0
TRUE	TCGA-C8-A135-01	TCGA-C8-A135-01	8.2158	0.213012	2	1	1	1	0	0	2	1	2	3	0	32	0	0	0	0	0	1
TRUE	TCGA-BH-A0B7-11	TCGA-BH-A0B7-11	8.2168	0.214012	2	1			0		2	1		5	0	1733	1733	0	1
TRUE	TCGA-AR-A1AT-01	TCGA-AR-A1AT-01	8.2169	0.214112	2	0	0	0	0	0	2	1	2		1	1272	1272	1	0	1	1	1
TRUE	TCGA-AR-A2LQ-01	TCGA-AR-A2LQ-01	8.2178	0.215012	3	0			0		2	1		5	0	895			0
TRUE	TCGA-BH-A18V-06	TCGA-BH-A18V-06	8.218	0.215212	2	1			0		2	1		4	1	1556	1555	1	2
TRUE	TCGA-BH-A18N-01	TCGA-BH-A18N-01	8.2184	0.215612	2	1	1	1	0	0	2	1	2	1	1	1148	1148	1	0	1	1	0
TRUE	TCGA-BH-A0BJ-01	TCGA-BH-A0BJ-01	8.2224	0.219612	2	1	1	1	0	0	2	1	2	1	0	660	660	0	0	1	1	0
TRUE	TCGA-A2-A1FZ-01	TCGA-A2-A1FZ-01	8.2235	0.220712	2	0	0	0	0	0	2	1	2	1	0	683	409	0	0	1	1	0
TRUE	TCGA-D8-A141-01	TCGA-D8-A141-01	8.2248	0.222012	1	1	1	1	0	0				1	0	626	113	0	0	1	1	0
TRUE	TCGA-B6-A0RT-01	TCGA-B6-A0RT-01	8.225	0.222212	3	1	1	1	0	0	3	2	3	4	0	2721	2721	0	0	0	0	0
TRUE	TCGA-E2-A1L8-01	TCGA-E2-A1L8-01	8.2266	0.223812	2	1	1	1	0	0	2	1	2	1	0	1205	1015	0	0	1	1	0
TRUE	TCGA-AC-A8OP-01	TCGA-AC-A8OP-01	8.2323	0.229512	1	0					1	1			0	614			0
TRUE	TCGA-C8-A12K-01	TCGA-C8-A12K-01	8.2327	0.229912	2	1	1	1	0	0	2	1	2	4			0	0	0			0
TRUE	TCGA-D8-A1X6-01	TCGA-D8-A1X6-01	8.2349	0.232112	3	1	1	2		0	3	2	3	2	0	541	236	0	0	1	1	0
TRUE	TCGA-E9-A245-01	TCGA-E9-A245-01	8.24	0.237212	2	1	1	1	0	0	2	1	2	1			25	0	0			0
TRUE	TCGA-AQ-A1H2-01	TCGA-AQ-A1H2-01	8.2411	0.238312	2	1	1	2		0	3	2	3	1	0	475	197	0	0	1	1	1
TRUE	TCGA-A2-A0T7-01	TCGA-A2-A0T7-01	8.2412	0.238412	2	1	0	0	0	0	2	1	2	1	0	631	631	0	0	1	1	0
TRUE	TCGA-D8-A1JP-01	TCGA-D8-A1JP-01	8.2414	0.238612	1	0	0	0	0	0	1	1	1	1	0	639	167	0	0	1	1	0
TRUE	TCGA-BH-A1F6-01	TCGA-BH-A1F6-01	8.242	0.239212	4	1								4	1	2965	2965	1	0	0	0
TRUE	TCGA-BH-A0DS-01	TCGA-BH-A0DS-01	8.243	0.240212	2	1	1	2	0	0	3	2	3	1	0	78	77	0	0	1	1	0
TRUE	TCGA-E2-A572-01	TCGA-E2-A572-01	8.2474	0.244612	2	1			0		3	2			0	1208			0
TRUE	TCGA-OL-A5S0-01	TCGA-OL-A5S0-01	8.2485	0.245712	2	1					2	1			0	620			0
TRUE	TCGA-AC-A8OQ-01	TCGA-AC-A8OQ-01	8.2489	0.246112	2	1					2	1			0	34			0
TRUE	TCGA-AR-A0U0-01	TCGA-AR-A0U0-01	8.2495	0.246712	2	1	1	1	0	0	2	1	2	4	0	1988	8	0	0	0	0	0
error	TCGA-A2-A0T1-01	TCGA-A2-A01-01	8.2497	0.246912	3	1	1	3	0	0	3	2	3	3	0	521	520	0	0	0	0	1
TRUE	TCGA-C8-A26X-01	TCGA-C8-A26X-01	8.2509	0.248112	1	1	1	1	0	0	2	1	2	3	0	11	11	0	0	0	0	0
TRUE	TCGA-AR-A1AM-01	TCGA-AR-A1AM-01	8.2524	0.249612	3	1			0		3	2			0	1903			0
TRUE	TCGA-A7-A4SB-01	TCGA-A7-A4SB-01	8.2556	0.252812	3	1			0		3	2			0	418			0
TRUE	TCGA-BH-A0AY-01	TCGA-BH-A0AY-01	8.2578	0.255012	2	0	0	0	0	0	2	1	2	1	0	777	777	0	0	1	1	0
TRUE	TCGA-AC-A5XU-01	TCGA-AC-A5XU-01	8.2584	0.255612															0
TRUE	TCGA-E9-A1R0-01	TCGA-E9-A1R0-01	8.2589	0.256112	1	1	1	1	0	0	2	1	2	1	0	860	0	0	0			0
TRUE	TCGA-A7-A6VY-01	TCGA-A7-A6VY-01	8.261	0.258212	2	1			0		2	1			0	266			0
TRUE	TCGA-C8-A3M8-01	TCGA-C8-A3M8-01	8.2627	0.259912	1	0			0		1	1		2	0	7			0
TRUE	TCGA-A2-A0SY-01	TCGA-A2-A0SY-01	8.2666	0.263812	3	1	1	1	0	0	3	2	3	1	0	1347	1347	0	0	1	1	1
TRUE	TCGA-LL-A442-01	TCGA-LL-A442-01	8.2681	0.265312	2	0					2	1			0	333			0
TRUE	TCGA-E2-A15G-01	TCGA-E2-A15G-01	8.2686	0.265812	2	0	0	0	0	0	2	1	2	1	0	554	315	0	0	1	1	0
TRUE	TCGA-A2-A0T6-01	TCGA-A2-A0T6-01	8.2702	0.267412	3	0	0	0	0	0	2	1	2	1	0	575	575	0	0	1	1	0
TRUE	TCGA-BH-A0HK-01	TCGA-BH-A0HK-01	8.2725	0.269712	2	1	1	1	0	0	2	1	2	1	0	178	178	0	0	1	0	0
TRUE	TCGA-E2-A3DX-01	TCGA-E2-A3DX-01	8.2745	0.271712	2	1			0		3	2		1	0	478			0
TRUE	TCGA-BH-A0AU-11	TCGA-BH-A0AU-11	8.2767	0.273912	2	0			0		2	1		5	0	746	746	0	1
TRUE	TCGA-BH-A18Q-01	TCGA-BH-A18Q-01	8.2791	0.276312	2	1	1	1	0	0	2	1	2	4	1	1692	1692	1	0	0	0	0
TRUE	TCGA-E2-A1LB-11	TCGA-E2-A1LB-11	8.2794	0.276612	2	1			0		2	1		5	0	1231	972	0	1
TRUE	TCGA-BH-A0AW-01	TCGA-BH-A0AW-01	8.2814	0.278612	1	1	1	1	0	0	2	1	2	3	0	622	622	0	0	1	0	1
TRUE	TCGA-A7-A425-01	TCGA-A7-A425-01	8.2825	0.279712	3	1					3	2			0	447			0
TRUE	TCGA-LL-A50Y-01	TCGA-LL-A50Y-01	8.2842	0.281412	2	0					2	1			0	762			0
TRUE	TCGA-A2-A0YH-01	TCGA-A2-A0YH-01	8.2844	0.281612	2	1	1	2	0	0	3	2	3	2	0	659	658	0	0	1	1	0
TRUE	TCGA-A8-A0A7-01	TCGA-A8-A0A7-01	8.2852	0.282412	2	1	1	1	0	0	2	1	2	3	0	30	30	0	0	0	0	1
TRUE	TCGA-AO-A12B-01	TCGA-AO-A12B-01	8.2865	0.283712	2	0	0	0	0	0	2	1	2	1	0	2989	2359	0	0	1	1	0
TRUE	TCGA-EW-A3E8-01	TCGA-EW-A3E8-01	8.2895	0.286712	3	0					2	1			0	1035			0
TRUE	TCGA-AC-A62Y-01	TCGA-AC-A62Y-01	8.2896	0.286812	2	1					2	1			0	530			0
TRUE	TCGA-E9-A2JS-01	TCGA-E9-A2JS-01	8.2898	0.287012	2	1			0		2	1		2	1	904			0
TRUE	TCGA-E9-A1N9-01	TCGA-E9-A1N9-01	8.2938	0.291012	2	0	0	0	0	0	2	1	2	4	0	399	0	0	0	0	1	0
TRUE	TCGA-BH-A2L8-01	TCGA-BH-A2L8-01	8.2996	0.296812	2	0			0		2	1		1	0	612			0
TRUE	TCGA-W8-A86G-01	TCGA-W8-A86G-01	8.3066	0.303812	2	0					2	1			0	347			0
TRUE	TCGA-BH-A209-01	TCGA-BH-A209-01	8.3073	0.304512	1	0			0		1	1		2	1	3959	3959	1	0	1	1
TRUE	TCGA-A2-A0EQ-01	TCGA-A2-A0EQ-01	8.3096	0.306812	2	0	0	0	0	0	2	1	2	3	0	2426	2426	0	0	0	0	1
TRUE	TCGA-D8-A27T-01	TCGA-D8-A27T-01	8.3101	0.307312	2	1	1	3	0	0	3	2	3	1	0	398	135	0	0	1	1	0
TRUE	TCGA-EW-A2FR-01	TCGA-EW-A2FR-01	8.3103	0.307512	1	1					3	2		3	0	1673			0
TRUE	TCGA-AO-A03R-01	TCGA-AO-A03R-01	8.3135	0.310712	2	1	1	1	0	0	2	1	2	5	0	2091	1707	0	0	1	1	0
TRUE	TCGA-OL-A5RX-01	TCGA-OL-A5RX-01	8.3139	0.311112	1	0					1	1			0	878			0
TRUE	TCGA-LL-A5YL-01	TCGA-LL-A5YL-01	8.3145	0.311712	2	1					2	1			0	519			0
TRUE	TCGA-AR-A1AW-01	TCGA-AR-A1AW-01	8.3149	0.312112	2	0	0	0	0	0	2	1	2	2	0	1935	1072	0	0	1	1	0
TRUE	TCGA-AN-A03Y-01	TCGA-AN-A03Y-01	8.3157	0.312912	2	0	0	0	0	0	2	1	2	2	0	10	10	0	0	1	1	0
TRUE	TCGA-BH-A0BO-01	TCGA-BH-A0BO-01	8.3192	0.316412	1	0	0	0	0	0	1	1	1	1	0	1085	1085	0	0	1	1	0
TRUE	TCGA-BH-A18K-11	TCGA-BH-A18K-11	8.32	0.317212	1	0			0		1	1		5	1	2763	2762	1	1
TRUE	TCGA-AR-A1AL-01	TCGA-AR-A1AL-01	8.3229	0.320112	3	1	1	1	0	0	3	2	3	1	0	1485	1485	0	0	1	1	0
TRUE	TCGA-BH-A208-01	TCGA-BH-A208-01	8.3258	0.323012	2	1			0		2	1		5	1	1759	1759	1	0
TRUE	TCGA-OL-A66K-01	TCGA-OL-A66K-01	8.33	0.327212	2	0					2	1			1	1275			0
TRUE	TCGA-B6-A408-01	TCGA-B6-A408-01	8.3322	0.329412	2	1			0		3	2			0	2072			0
TRUE	TCGA-E2-A1LA-01	TCGA-E2-A1LA-01	8.3343	0.331512	1	1	1	1	0	0	2	1	2	1	0	748	463	0	0	1	1	0
TRUE	TCGA-BH-A1FB-01	TCGA-BH-A1FB-01	8.3353	0.332512	2	1	1	1	0	0	2	1	2	1	1	3669	3669	1	0	1	1	0
TRUE	TCGA-BH-A0BL-01	TCGA-BH-A0BL-01	8.343	0.340212	1	0	0	0	0	0	1	1	1	4	0	1340	1339	0	0	0	0	0
TRUE	TCGA-GM-A5PV-01	TCGA-GM-A5PV-01	8.3435	0.340712	2	1			0		2	1			0	412			0
TRUE	TCGA-A8-A096-01	TCGA-A8-A096-01	8.3458	0.343012	2	0	0	0	0	0	2	1	2	2			0	0	0	1	1	0
TRUE	TCGA-MS-A51U-01	TCGA-MS-A51U-01	8.3464	0.343612	2	1			0		2	1			0	85			0
TRUE	TCGA-AR-A2LO-01	TCGA-AR-A2LO-01	8.347	0.344212	2	1			0		2	1		1	0	935			0
TRUE	TCGA-BH-A0DI-01	TCGA-BH-A0DI-01	8.3483	0.345512	2	1	1	1	0	0	2	1	2	1	0	673	673	0	0	1	1	0
TRUE	TCGA-E9-A1NH-01	TCGA-E9-A1NH-01	8.3493	0.346512	2	1	1	1	0	0	2	1	2	1			0	0	0	1	1	0
TRUE	TCGA-GM-A2DF-01	TCGA-GM-A2DF-01	8.3523	0.349512	1	1			0		2	1		4	0	2155	1299	0	0	0	0
TRUE	TCGA-OK-A5Q2-01	TCGA-OK-A5Q2-01	8.3531	0.350312	2	1					2	1			0	64			0
TRUE	TCGA-E2-A14Z-01	TCGA-E2-A14Z-01	8.3571	0.354312	1	0	0	0	0	0	1	1	1	1	1	563	518	0	0	1	1	0
TRUE	TCGA-C8-A278-01	TCGA-C8-A278-01	8.3587	0.355912	2	1	1	2	0	0	3	2	3	3	0	289	1	0	0	0	0	1
TRUE	TCGA-E2-A573-01	TCGA-E2-A573-01	8.3594	0.356612	1	0			0		1	1			0	1062			0
TRUE	TCGA-AO-A03N-01	TCGA-AO-A03N-01	8.3597	0.356912	2	1	1	1	0	0	2	1	2	2	0	2031	1645	0	0	1	1	0
TRUE	TCGA-AC-A2FE-01	TCGA-AC-A2FE-01	8.3619	0.359112															0
TRUE	TCGA-A2-A0EX-01	TCGA-A2-A0EX-01	8.3655	0.362712	3	1	0	0	0	0	2	1	2	1	0	752	549	0	0	1	1	0
TRUE	TCGA-LL-A73Y-01	TCGA-LL-A73Y-01	8.3663	0.363512	1	0					1	1			0	477			0
TRUE	TCGA-AN-A0XV-01	TCGA-AN-A0XV-01	8.367	0.364212	2	1	1	2	0	0	3	2	3	1	0	162	162	0	0	1	1	0
TRUE	TCGA-AO-A12E-01	TCGA-AO-A12E-01	8.3721	0.369312	3	1	0	0	0	0	2	1	2	1	0	1743	1742	0	0	1	1	0
TRUE	TCGA-BH-A0BP-01	TCGA-BH-A0BP-01	8.3728	0.370012	1	0	0	0	0	0	1	1	1	1	0	1481	1481	0	0	1	1	0
TRUE	TCGA-BH-A1EU-01	TCGA-BH-A1EU-01	8.3731	0.370312	1	0	0	0	0	0	1	1	1	1	1	1286	1286	1	0	1	1	0
TRUE	TCGA-B6-A40C-01	TCGA-B6-A40C-01	8.3735	0.370712	3	0			0		2	1			0	2164			0
TRUE	TCGA-AC-A2B8-01	TCGA-AC-A2B8-01	8.3764	0.373612	3	0			0		2	1		1	0	45			0
TRUE	TCGA-LD-A66U-01	TCGA-LD-A66U-01	8.3819	0.379112	2	1					2	1			0	422			0
TRUE	TCGA-A8-A07Z-01	TCGA-A8-A07Z-01	8.3821	0.379312	2	0	0	0	0	0	2	1	2		0	1371	853	0	0	1	1	0
TRUE	TCGA-E9-A1NF-01	TCGA-E9-A1NF-01	8.3842	0.381412	2	0	0	0	0	0	2	1	2	2	1	1072	0	0	0	1	1	0
TRUE	TCGA-E9-A227-01	TCGA-E9-A227-01	8.3923	0.389512	2	1	1	1	0	0	2	1	2	1	0	24	24	0	0	1	1	0
TRUE	TCGA-AO-A0JE-01	TCGA-AO-A0JE-01	8.3927	0.389912	2	1	1	2	0	0	3	2	3	3	0	2335	1965	0	0	0	0	1
TRUE	TCGA-A7-A6VW-01	TCGA-A7-A6VW-01	8.3933	0.390512	2	0			0		2	1			0	285			0
TRUE	TCGA-A2-A0CZ-01	TCGA-A2-A0CZ-01	8.3954	0.392612	2	0	0	0	0	0	2	1	2	5	0	1616	1615	0	0	1	1	0
TRUE	TCGA-BH-A0DZ-11	TCGA-BH-A0DZ-11	8.3985	0.395712	2	1			0		2	1			0	495	495	0	1
TRUE	TCGA-C8-A12N-01	TCGA-C8-A12N-01	8.3991	0.396312	2	0	0	0	0	0	2	1	2	1	0	358	0	0	0	1	1	0
TRUE	TCGA-BH-A18H-01	TCGA-BH-A18H-01	8.4007	0.397912	1	0	0	0	0	0	1	1	1	1			0	0	0	1	1	0
TRUE	TCGA-A2-A3XY-01	TCGA-A2-A3XY-01	8.4008	0.398012	2	1			0		2	1			0	1064			0
TRUE	TCGA-BH-A0DZ-01	TCGA-BH-A0DZ-01	8.4021	0.399312	2	1	1	1	0	0	2	1	2	1	0	495	495	0	0	1	1	1
TRUE	TCGA-AN-A0XP-01	TCGA-AN-A0XP-01	8.4022	0.399412	2	1	1	2	0	0	3	2	3	1	0	9	9	0	0	1	1	0
TRUE	TCGA-B6-A0RQ-01	TCGA-B6-A0RQ-01	8.4028	0.400012	3	0	0	0	0	0	2	1	2	5	1	4273	4273	1	0	1	1	0
TRUE	TCGA-AC-A3OD-01	TCGA-AC-A3OD-01	8.4029	0.400112	2	1					2	1		1	0	451			0
TRUE	TCGA-EW-A1PD-01	TCGA-EW-A1PD-01	8.4077	0.404912	1	1	1	1	0	0	2	1	2	1	0	424	174	0	0	1	1	1
TRUE	TCGA-BH-A1FU-01	TCGA-BH-A1FU-01	8.4117	0.408912	1	0	0	0	0	0	1	1	1	5	1	2192	2192	1	0	0	0	1
TRUE	TCGA-BH-A0B4-01	TCGA-BH-A0B4-01	8.4118	0.409012	2	1	1	2	0	0	3	2	3	1	0	1191	1191	0	0	1	1	1
TRUE	TCGA-OL-A5DA-01	TCGA-OL-A5DA-01	8.4124	0.409612	2	0					2	1			0	1783			0
TRUE	TCGA-E2-A1IN-01	TCGA-E2-A1IN-01	8.4162	0.413412	1	0	0	0	0	0	1	1	1	1	0	675	392	0	0	1	1	0
TRUE	TCGA-AC-A2FO-01	TCGA-AC-A2FO-01	8.421	0.418212	2	1					2	1		1	0	1542			0
TRUE	TCGA-A2-A0YF-01	TCGA-A2-A0YF-01	8.4217	0.418912	1	1	0	0	0	0			1	1	0	1535	469	0	0	1	0	0
TRUE	TCGA-BH-A0DQ-01	TCGA-BH-A0DQ-01	8.4223	0.419512	2	1	1	1	0	0	2	1	2	1	0	98	98	0	0	1	1	0
TRUE	TCGA-AN-A0FS-01	TCGA-AN-A0FS-01	8.4236	0.420812	1	0	0	0	0	0	1	1	1	1	0	191	191	0	0	1	0	0
TRUE	TCGA-A2-A0YD-01	TCGA-A2-A0YD-01	8.4237	0.420912	3	1	0	0	0	0	2	1	2	1	0	769	769	0	0	1	1	0
TRUE	TCGA-AR-A252-01	TCGA-AR-A252-01	8.4255	0.422712	1	0	0	0	0	0	1	1	1	1	0	2226	1236	0	0	1	1	0
TRUE	TCGA-EW-A1PG-01	TCGA-EW-A1PG-01	8.429	0.426212	2	1	1	1		0	2	1	2	5	0	1051	875	0	0	1	1	0
TRUE	TCGA-AR-A24T-01	TCGA-AR-A24T-01	8.4318	0.429012	3	1	1	3	0	0	3	2	3	1	0	2312	1620	0	0	1	1	0
TRUE	TCGA-5L-AAT0-01	TCGA-5L-AAT0-01	8.4343	0.431512															0
TRUE	TCGA-AO-A12A-01	TCGA-AO-A12A-01	8.4358	0.433012	2	1	0	0	0	0	2	1	2	1	0	2755	2754	0	0	1	1	0
TRUE	TCGA-E9-A1QZ-01	TCGA-E9-A1QZ-01	8.439	0.436212	2	0	0	0	0	0	2	1	2	1	0	362	0	0	0			0
TRUE	TCGA-BH-A0HI-01	TCGA-BH-A0HI-01	8.4403	0.437512	1	0	0	0	0	0	1	1	1	1	0	620	619	0	0	1	1	0
TRUE	TCGA-A2-A0CL-01	TCGA-A2-A0CL-01	8.4426	0.439812	3	1	1	2	0	0	3	2	3	5	0	1964	1963	0	0	1	1	0
TRUE	TCGA-E2-A1LH-11	TCGA-E2-A1LH-11	8.4465	0.443712	1	0			0		1	1		5	0	3247	2875	0	1
TRUE	TCGA-AC-A6IX-06	TCGA-AC-A6IX-06	8.4482	0.445412	2	1					3	2			0	373			2
TRUE	TCGA-AR-A5QM-01	TCGA-AR-A5QM-01	8.4495	0.446712	2	0			0		2	1			0	1665			0
TRUE	TCGA-E9-A1RD-01	TCGA-E9-A1RD-01	8.4496	0.446812	2	0	0	0	0	0	2	1	2	1	0	34	20	0	0			0
TRUE	TCGA-E2-A570-01	TCGA-E2-A570-01	8.4528	0.450012	1	1			0		1	1			0	931			0
TRUE	TCGA-BH-A0BV-11	TCGA-BH-A0BV-11	8.4531	0.450312	2	1			0		2	1		5	0	1519	1519	0	1
TRUE	TCGA-B6-A1KF-01	TCGA-B6-A1KF-01	8.4532	0.450412	2	1	1	1	0	0	2	1	2	4	0	3088	3088	0	0	0	0	1
TRUE	TCGA-A2-A0EO-01	TCGA-A2-A0EO-01	8.4541	0.451312	1	0	0	0	0	0	1	1	1	1	0	2442	2441	0	0	1	1	0
TRUE	TCGA-BH-A0DT-11	TCGA-BH-A0DT-11	8.4588	0.456012	1	1			0		2	1		5	0	1170	1170	0	1
TRUE	TCGA-AC-A5XS-01	TCGA-AC-A5XS-01	8.4602	0.457412	2	0					2	1			0	47			0
TRUE	TCGA-BH-A0H5-11	TCGA-BH-A0H5-11	8.4614	0.458612	1	0			0		1	1		5	0	1080	1080	0	1
TRUE	TCGA-AN-A0FT-01	TCGA-AN-A0FT-01	8.4671	0.464312	2	1	1	1	0	0	2	1	2	1	0	214	183	0	0	1	1	1
TRUE	TCGA-AO-A03T-01	TCGA-AO-A03T-01	8.4687	0.465912	2	1	1	1	0	0	2	1	2	5	0	1456	1187	0	0	1	1	0
TRUE	TCGA-BH-A0BF-01	TCGA-BH-A0BF-01	8.475	0.472212	2	1	1	1	0	0	2	1	2	2	0	782	781	0	0	1	1	0
TRUE	TCGA-C8-A130-01	TCGA-C8-A130-01	8.4766	0.473812	3	1	1	2	0	0	3	2	3	2	0	96	0	0	0	1	1
TRUE	TCGA-D8-A1JH-01	TCGA-D8-A1JH-01	8.477	0.474212	1	0	0	0	0	0	1	1	1	1	0	426	426	0	0	1	1	0
TRUE	TCGA-BH-A0AZ-11	TCGA-BH-A0AZ-11	8.4774	0.474612	3	1			1		3	2		5	0	867	867	0	1
TRUE	TCGA-E9-A295-01	TCGA-E9-A295-01	8.4794	0.476612	2	0			0		2	1		1	0	22			0
TRUE	TCGA-BH-A0BQ-01	TCGA-BH-A0BQ-01	8.48	0.477212	1	0	0	0	0	0	1	1	1	1	0	827	826	0	0	1	1	0
TRUE	TCGA-BH-A6R9-01	TCGA-BH-A6R9-01	8.4809	0.478112	2	0			0		2	1			0	160			0
TRUE	TCGA-BH-A0GZ-01	TCGA-BH-A0GZ-01	8.484	0.481212	1	1	1	1	0	0	2	1	2	1	0	328	328	0	0	1	1	0
TRUE	TCGA-BH-A1FH-01	TCGA-BH-A1FH-01	8.4888	0.486012	2	1	1	1	1	1	4	2	4	1	1	1123	1123	1	0	1	0	0
TRUE	TCGA-D8-A1Y0-01	TCGA-D8-A1Y0-01	8.4889	0.486112	1	1	1	2		0	3	2	3	1	0	472	166	0	0	1	1	0
TRUE	TCGA-A2-A1G6-01	TCGA-A2-A1G6-01	8.4968	0.494012	2	1	1	2	0	0	3	2	3	5	0	501	132	0	0	0	0	0
TRUE	TCGA-A8-A08S-01	TCGA-A8-A08S-01	8.4984	0.495612	1	1	1	1	0	0	2	1	2	2	0	1004	580	0	0	1	1	1
TRUE	TCGA-A8-A0A6-01	TCGA-A8-A0A6-01	8.4986	0.495812	2	1	1	3	0	0	3	2	3	1	0	640	640	0	0	1	1	0
TRUE	TCGA-LL-A5YN-01	TCGA-LL-A5YN-01	8.4999	0.497112	2	0			0		2	1			0	447			0
TRUE	TCGA-LL-A5YP-01	TCGA-LL-A5YP-01	8.5025	0.499712	2	1			0		2	1			0	450			0
TRUE	TCGA-AR-A1AJ-01	TCGA-AR-A1AJ-01	8.5039	0.501112	1	0	0	0	0	0	1	1	1	4	0	1605	1604	0	0	1	0	0
TRUE	TCGA-BH-A0B7-01	TCGA-BH-A0B7-01	8.504	0.501212	2	1	1	1	0	0	2	1	2	3	0	1733	1733	0	0	1	1	1
TRUE	TCGA-PL-A8LX-01	TCGA-PL-A8LX-01	8.505	0.502212	4	1			1		4	2			0	5			0
TRUE	TCGA-AC-A8OS-01	TCGA-AC-A8OS-01	8.5079	0.505112	2	0					2	1			0	70			0
TRUE	TCGA-E9-A1NG-01	TCGA-E9-A1NG-01	8.5089	0.506112	2	0	0	0	0	0	2	1	2	1	1	786	0	0	0	1	1	0
TRUE	TCGA-A1-A0SD-01	TCGA-A1-A0SD-01	8.5166	0.513812	2	0	0	0	0	0	2	1	2	1	0	437	437	0	0	1	1	0
TRUE	TCGA-D8-A27E-01	TCGA-D8-A27E-01	8.5173	0.514512	1	0	0	0	0	0	1	1	1	1	0	530	182	0	0	1	1	0
TRUE	TCGA-BH-A0HO-01	TCGA-BH-A0HO-01	8.5183	0.515512	1	1	1	1	0	0	2	1	2	1	0	76	76	0	0	1	1	0
TRUE	TCGA-AC-A3W5-01	TCGA-AC-A3W5-01	8.5249	0.522112	2	0					2	1			0	504			0
TRUE	TCGA-GM-A2DD-01	TCGA-GM-A2DD-01	8.5255	0.522712	1	0			0		1	1		5	0	1309	1309	0	0	0	0
TRUE	TCGA-E2-A1BD-01	TCGA-E2-A1BD-01	8.529	0.526212	2	0	0	0	0	0	2	1	2	1	0	520	317	0	0	1	1	0
TRUE	TCGA-EW-A1P7-01	TCGA-EW-A1P7-01	8.5354	0.532612	2	0	0	0	0	0	2	1	2	5	0	915	635	0	0	0	0	0
TRUE	TCGA-PE-A5DC-01	TCGA-PE-A5DC-01	8.5369	0.534112	2	1			0		3	2			1	1430			0
TRUE	TCGA-A8-A07U-01	TCGA-A8-A07U-01	8.5397	0.536912	2	1	1	2	0	0	3	2	3	4	0	760	303	0	0	0	1	0
TRUE	TCGA-C8-A1HL-01	TCGA-C8-A1HL-01	8.5419	0.539112	3	1	1	1	0	0	3	2	3	2	0	317	2	0	0	1	0	1
TRUE	TCGA-E9-A243-01	TCGA-E9-A243-01	8.5466	0.543812	2	0	0	0	0	0	2	1	2	4	0	519	43	0	0			0
TRUE	TCGA-D8-A3Z5-01	TCGA-D8-A3Z5-01	8.549	0.546212	2	1			0		3	2			0	1015			0
TRUE	TCGA-E2-A153-01	TCGA-E2-A153-01	8.5541	0.551312	1	1	1	1	0	0	2	1	2	1	0	707	586	0	0	1	1	0
TRUE	TCGA-E2-A153-11	TCGA-E2-A153-11	8.5587	0.555912	1	1			0		2	1		5	0	707	586	0	1
TRUE	TCGA-GM-A2D9-01	TCGA-GM-A2D9-01	8.5612	0.558412	1	0			0		1	1		1	1	1812	1812	1	0	1	1
TRUE	TCGA-BH-A1FR-01	TCGA-BH-A1FR-01	8.5618	0.559012	4	1	1	1	0	0	3	2	3	1	1	4398	4398	1	0	1	1	0
TRUE	TCGA-A2-A3XU-01	TCGA-A2-A3XU-01	8.5619	0.559112	2	1			0		2	1			1	912			0
TRUE	TCGA-AO-A0JG-01	TCGA-AO-A0JG-01	8.5634	0.560612	2	1	1	2	0	0	3	2	3	1	0	798	449	0	0	1	1	0
TRUE	TCGA-BH-A0AZ-01	TCGA-BH-A0AZ-01	8.5644	0.561612	3	1	1	1	1	0	3	2	3	1	0	867	867	0	0	1	1	0
TRUE	TCGA-BH-A0C3-11	TCGA-BH-A0C3-11	8.5648	0.562012	1	0			0		1	1		5	0	1464	1464	0	1
TRUE	TCGA-EW-A1IZ-01	TCGA-EW-A1IZ-01	8.5676	0.564812	2	1	1	2		0	3	2	3		0	554	260	0	0	1	1	0
TRUE	TCGA-XX-A89A-01	TCGA-XX-A89A-01	8.5692	0.566412	3	0					2	1			0	488			0
TRUE	TCGA-LD-A7W6-01	TCGA-LD-A7W6-01	8.5695	0.566712	2	1			0		2	1			0	404			0
TRUE	TCGA-A2-A0ES-01	TCGA-A2-A0ES-01	8.5696	0.566812	2	0	0	0	0	0	2	1	2	1	0	1127	1127	0	0	1	1	0
TRUE	TCGA-GM-A3NY-01	TCGA-GM-A3NY-01	8.5706	0.567812	2	1			0		2	1		1	0	1162			0
TRUE	TCGA-C8-A1HI-01	TCGA-C8-A1HI-01	8.5772	0.574412	2	1	1	2	0	0	3	2	3	1	0	343	2	0	0	1	1	0
TRUE	TCGA-B6-A0X7-01	TCGA-B6-A0X7-01	8.5776	0.574812	1		0	0						1	1	1791	1791	1	0	1	1	0
TRUE	TCGA-E9-A22E-01	TCGA-E9-A22E-01	8.5822	0.579412	2	1	1	2	0	0	3	2	3	2	0	392	0	0	0	1	1	0
TRUE	TCGA-BH-A0B0-01	TCGA-BH-A0B0-01	8.5892	0.586412	1	0	0	0	0	0	1	1	1	1	0	1428	1427	0	0	1	1	0
TRUE	TCGA-A7-A3J1-01	TCGA-A7-A3J1-01	8.5893	0.586512	1	0					1	1		1	0	343			0
TRUE	TCGA-BH-A0BQ-11	TCGA-BH-A0BQ-11	8.5912	0.588412	1	0			0		1	1		5	0	827	826	0	1
TRUE	TCGA-BH-A0HA-11	TCGA-BH-A0HA-11	8.5918	0.589012	1	0			0		1	1		5	0	1611	856	0	1
TRUE	TCGA-A2-A3XV-01	TCGA-A2-A3XV-01	8.5987	0.595912	2	0			0		2	1			0	699			0
TRUE	TCGA-E2-A1B1-01	TCGA-E2-A1B1-01	8.604	0.601212	2	1	1	1	0	0	2	1	2	1	0	1613	1361	0	0	1	1	1
TRUE	TCGA-A7-A26F-01	TCGA-A7-A26F-01	8.6057	0.602912	1	0	0	0	0	0	1	1	1	4	0	738	257	0	0	0	0	0
TRUE	TCGA-EW-A423-01	TCGA-EW-A423-01	8.6066	0.603812	2	0					2	1			0	309			0
TRUE	TCGA-AO-A128-01	TCGA-AO-A128-01	8.6069	0.604112	2	0	0	0	0	0	2	1	2	4	0	3248	2877	0	0	0	0	0
TRUE	TCGA-BH-A0E9-01	TCGA-BH-A0E9-01	8.607	0.604212	2	1	1	1	0	0	2	1	2	1	0	1405	1405	0	0	1	1	0
TRUE	TCGA-AC-A2QI-01	TCGA-AC-A2QI-01	8.6151	0.612312	3	1					3	2			0	28			0
TRUE	TCGA-D8-A1X8-01	TCGA-D8-A1X8-01	8.6166	0.613812	1	1	1	2	0	0	3	2	2	1	0	783	272	0	0	1	1	0
TRUE	TCGA-E9-A22B-01	TCGA-E9-A22B-01	8.6204	0.617612	1	0	0	0	0	0	1	1	1	1	0	692	0	0	0	1	0	0
TRUE	TCGA-E9-A24A-01	TCGA-E9-A24A-01	8.6207	0.617912	1	1	1	1	0	0	2	1	2	1	0	747	10	0	0			0
TRUE	TCGA-A2-A0CV-01	TCGA-A2-A0CV-01	8.6214	0.618612	2	1	1	1	0	0	2	1	2	1	0	1930	1929	0	0	1	1	0
TRUE	TCGA-PE-A5DD-01	TCGA-PE-A5DD-01	8.6262	0.623412	2	0			0		2	1			0	1953			0
TRUE	TCGA-AC-A2FK-01	TCGA-AC-A2FK-01	8.6272	0.624412	2	1			0		3	2		5	0	1180			0
TRUE	TCGA-A2-A0CP-01	TCGA-A2-A0CP-01	8.6285	0.625712	1	0	0	0	0	0	1	1	1	1	0	2813	2813	0	0	1	1	0
TRUE	TCGA-BH-A0E0-01	TCGA-BH-A0E0-01	8.6311	0.628312	3	1	1	3	0	0	3	2	3	4	0	134	133	0	0	0	0	0
TRUE	TCGA-BH-A208-11	TCGA-BH-A208-11	8.6366	0.633812	2	1			0		2	1		5	1	1759	1759	1	1
TRUE	TCGA-AR-A24W-01	TCGA-AR-A24W-01	8.6419	0.639112	2	1			0		2	1		1	0	991			0
TRUE	TCGA-PE-A5DE-01	TCGA-PE-A5DE-01	8.6433	0.640512	2	0			0		2	1			0	2645			0
TRUE	TCGA-EW-A2FS-01	TCGA-EW-A2FS-01	8.6491	0.646312	2	1					2	1		1	0	1604	1173	0	0	1	0
TRUE	TCGA-AR-A2LJ-01	TCGA-AR-A2LJ-01	8.6494	0.646612	3	1					3	2			0	1865			0
TRUE	TCGA-E2-A576-01	TCGA-E2-A576-01	8.6544	0.651612	1	0					1	1			0	1043			0
TRUE	TCGA-A2-A0EW-01	TCGA-A2-A0EW-01	8.6548	0.652012	1	1	1	3	0	0	3	2	3	1	0	905	904	0	0	1	1	0
TRUE	TCGA-GM-A2DC-01	TCGA-GM-A2DC-01	8.6551	0.652312	1	1			0		2	1		1	0	2535	1628	0	0	1	1
TRUE	TCGA-BH-A0HF-01	TCGA-BH-A0HF-01	8.6597	0.656912	1	0	0	0	0	0	1	1	1	1	0	727	727	0	0	1	1	0
TRUE	TCGA-A2-A259-01	TCGA-A2-A259-01	8.662	0.659212	1	0	0	0	0	0	1	1	1	1	0	1596	1285	0	0	1	1	0
TRUE	TCGA-LL-A441-01	TCGA-LL-A441-01	8.6696	0.666812	1	0					1	1			0	348			0
TRUE	TCGA-S3-AA15-01	TCGA-S3-AA15-01	8.6704	0.667612	2	1			1		2	1			0	421			0
TRUE	TCGA-AR-A2LN-01	TCGA-AR-A2LN-01	8.6711	0.668312	2	0			0		2	1		1	0	997			0
TRUE	TCGA-A7-A5ZW-01	TCGA-A7-A5ZW-01	8.6722	0.669412	1	1			0		2	1			0	326			0
TRUE	TCGA-D8-A4Z1-01	TCGA-D8-A4Z1-01	8.6725	0.669712	1	0			0		1	1			0	659			0
TRUE	TCGA-AC-A2FG-01	TCGA-AC-A2FG-01	8.681	0.678212	2	1					2	1		1	0	1125			0
TRUE	TCGA-D8-A73W-01	TCGA-D8-A73W-01	8.6849	0.682112	3	1					3	2			0	244			0
TRUE	TCGA-BH-A8FY-01	TCGA-BH-A8FY-01	8.6886	0.685812	1	1			0		1	1			1	295			0
TRUE	TCGA-AN-A0XL-01	TCGA-AN-A0XL-01	8.6889	0.686112	2	0	0	0	0	0	2	1	2	1	0	10	10	0	0	1	1	0
error	TCGA-BH-A0B2-11	TCGA-BH-A0BC-01	8.6894	0.686612	2	1	1	3	0	0	3	2	3	1	0	974	974	0	0	1	1	0
error	TCGA-BH-A0BC-01	TCGA-BH-A0B2-11	8.6894	0.686612	1	0			0		1	1		5	0	1242	1242	0	1
TRUE	TCGA-BH-A0C3-01	TCGA-BH-A0C3-01	8.69	0.687212	1	0	0	0	0	0	1	1	1	2	0	1464	1464	0	0	1	0	0
TRUE	TCGA-C8-A138-01	TCGA-C8-A138-01	8.697	0.694212	2	1	1	2	0	0	3	2	3	3	0	124	7	0	0	1	0	1
TRUE	TCGA-AO-A0J2-01	TCGA-AO-A0J2-01	8.697	0.694212	1	0	0	0	0	0	1	1	1	3	0	997	585	0	0	0	0	0
TRUE	TCGA-EW-A1PA-01	TCGA-EW-A1PA-01	8.7023	0.699512	2	1	1	1	0	0	2	1	2	1	0	575	267	0	0	1	1	0
TRUE	TCGA-D8-A1JB-01	TCGA-D8-A1JB-01	8.7034	0.700612	2	1	1	1	0	0	2	1	2	1	0	569	0	0	0	1	1	1
TRUE	TCGA-BH-A0DV-11	TCGA-BH-A0DV-11	8.7203	0.717512	2	1			0		3	2		5	0	2064	1374	0	1
TRUE	TCGA-E2-A2P6-01	TCGA-E2-A2P6-01	8.724	0.721212	2	1			0		2	1			0	168			0
TRUE	TCGA-A2-A0SV-01	TCGA-A2-A0SV-01	8.7244	0.721612	2	1	1	2	1	1	4	2	4	2	1	825	825	1	0	1	1	0
TRUE	TCGA-A2-A0D0-01	TCGA-A2-A0D0-01	8.7251	0.722312	2	0	0	0	0	0	2	1	2	4	0	643	643	0	0	0	0	0
TRUE	TCGA-BH-A0DQ-11	TCGA-BH-A0DQ-11	8.727	0.724212	2	1			0		2	1		1	0	98	98	0	1
error	TCGA-5L-AAT1-01	TCGA-5L-AA1-01	8.7279	0.725112															0
TRUE	TCGA-B6-A0IE-01	TCGA-B6-A0IE-01	8.7289	0.726112		1	1	1	0	0				1	1	1999	1998	1	0	0	0	0
TRUE	TCGA-E9-A22A-01	TCGA-E9-A22A-01	8.73	0.727212	2	0	0	0	0	0	2	1	2	2	0	1189	0	0	0	1	0	0
TRUE	TCGA-A2-A0CO-01	TCGA-A2-A0CO-01	8.7314	0.728612	3	0			0		2	1			1	3492			0
TRUE	TCGA-B6-A3ZX-01	TCGA-B6-A3ZX-01	8.7335	0.730712															0
TRUE	TCGA-BH-A0EA-01	TCGA-BH-A0EA-01	8.7345	0.731712	1	1	1	1	0	0	2	1	2	1	1	993	993	1	0	1	1	0
TRUE	TCGA-AC-A23G-01	TCGA-AC-A23G-01	8.7352	0.732412	1	1					2	1		1	0	330			0
TRUE	TCGA-AO-A12G-01	TCGA-AO-A12G-01	8.7367	0.733912	2	1	0	0	0	0	2	1	2	1	0	1266	1265	0	0	1	1	0
TRUE	TCGA-EW-A1P3-01	TCGA-EW-A1P3-01	8.7376	0.734812	2	0	0	0		0	2	1	2	1	0	1611	987	0	0	1	1	0
TRUE	TCGA-LL-A440-01	TCGA-LL-A440-01	8.7438	0.741012	1	0					1	1			0	759			0
TRUE	TCGA-BH-A8FZ-01	TCGA-BH-A8FZ-01	8.7449	0.742112	1	0			0		1	1			0	574			0
TRUE	TCGA-BH-A0E1-11	TCGA-BH-A0E1-11	8.7505	0.747712	2	1			0		2	1		5	0	477	477	0	1
TRUE	TCGA-E9-A1N9-11	TCGA-E9-A1N9-11	8.7527	0.749912	2	0			0		2	1		5	0	399	0	0	1
TRUE	TCGA-E2-A1L7-11	TCGA-E2-A1L7-11	8.7528	0.750012	2	1			0		3	2		5	0	834	633	0	1
TRUE	TCGA-A2-A04Q-01	TCGA-A2-A04Q-01	8.7606	0.757812	1	0	0	0	0	0	1	1	1	4	0	2385	1275	0	0	0	0	0
TRUE	TCGA-BH-A0BT-11	TCGA-BH-A0BT-11	8.7607	0.757912	1	1			0		2	1		5	0	1386	1386	0	1
TRUE	TCGA-BH-A0DK-01	TCGA-BH-A0DK-01	8.7658	0.763012	2	0	0	0	0	0	2	1	2	1	0	423	423	0	0	1	1	0
TRUE	TCGA-EW-A1PE-01	TCGA-EW-A1PE-01	8.7678	0.765012	1	1	1	1	0	0	2	1	2	1	0	320	139	0	0	1	1	0
TRUE	TCGA-E2-A14S-01	TCGA-E2-A14S-01	8.7697	0.766912	1	0	0	0	0	0	1	1	1	2	0	1009	834	0	0	1	1	0
TRUE	TCGA-D8-A1XW-01	TCGA-D8-A1XW-01	8.7698	0.767012	2	0	0	0	0	0	2	1	2	5	0	385	117	0	0	0	1	0
TRUE	TCGA-A2-A0CQ-01	TCGA-A2-A0CQ-01	8.77	0.767212	1	0	0	0	0	0	1	1	1	1	0	2695	2694	0	0	1	1	0
TRUE	TCGA-A7-A0DC-11	TCGA-A7-A0DC-11	8.7736	0.770812	1	0			0		1	1		5	0	906	386	0	1
TRUE	TCGA-AO-A0JJ-01	TCGA-AO-A0JJ-01	8.7741	0.771312	2	1	1	1	0	0	2	1	2	1	0	1887	1512	0	0	1	1	0
TRUE	TCGA-A2-A0YI-01	TCGA-A2-A0YI-01	8.7751	0.772312	1	1	0	0	0	0	1	1	1	1	0	1505	441	0	0	1	1	0
TRUE	TCGA-AO-A03P-01	TCGA-AO-A03P-01	8.7817	0.778912	2	1	1	1	0	0	2	1	2	2	1	2911	2576	0	0	1	1	0
TRUE	TCGA-AR-A0U1-01	TCGA-AR-A0U1-01	8.7838	0.781012	2	1	1	1	0	0	2	1	2	4	0	3101	185	0	0	0	0	0
TRUE	TCGA-AC-A3BB-01	TCGA-AC-A3BB-01	8.7839	0.781112	3	1					3	2			0	987			0
TRUE	TCGA-A8-A07J-01	TCGA-A8-A07J-01	8.784	0.781212	2	1	1	1	0	0	2	1	2	1	0	365	365	0	0	1	1	0
TRUE	TCGA-E2-A1LE-01	TCGA-E2-A1LE-01	8.7982	0.795412	2	1			0		3	2			1	879			0
TRUE	TCGA-BH-A1FE-06	TCGA-BH-A1FE-06	8.802	0.799212	2	1			0		2	1		5	1	2273	2273	1	2
TRUE	TCGA-B6-A0RL-01	TCGA-B6-A0RL-01	8.8026	0.799812	2	0	0	0	0	0	2	1	2	2	1	2469	2469	1	0	1	1	0
TRUE	TCGA-E2-A1B6-01	TCGA-E2-A1B6-01	8.8027	0.799912	2	0	0	0	0	0	2	1	2		0	867	338	0	0	0	0	0
TRUE	TCGA-GM-A3XG-01	TCGA-GM-A3XG-01	8.8117	0.808912	3	1			0		3	2			0	1330			0
TRUE	TCGA-AR-A2LR-01	TCGA-AR-A2LR-01	8.8141	0.811312	1	0			0		1	1		4	0	620			0
TRUE	TCGA-AO-A0JL-01	TCGA-AO-A0JL-01	8.8148	0.812012	2	1	1	2	0	0	3	2	3	4	0	1683	1319	0	0	0	0	0
TRUE	TCGA-BH-A1FU-11	TCGA-BH-A1FU-11	8.8151	0.812312	1	0			0		1	1		5	1	2192	2192	1	1
TRUE	TCGA-E9-A3Q9-01	TCGA-E9-A3Q9-01	8.8316	0.828812	3	1			0		3	2		1	0	560			0
TRUE	TCGA-A2-A0CK-01	TCGA-A2-A0CK-01	8.834	0.831212	3	1			0		3	2			0	4159			0
TRUE	TCGA-E9-A1N4-11	TCGA-E9-A1N4-11	8.8349	0.832112	2	1			0		3	2		5	0	1000	0	0	1
TRUE	TCGA-D8-A27I-01	TCGA-D8-A27I-01	8.8411	0.838312	1	1	1	2	0	0	3	2	3	1	0	439	185	0	0	1	1	0
TRUE	TCGA-BH-A5J0-01	TCGA-BH-A5J0-01	8.8433	0.840512	1	0			0		1	1			0	715			0
TRUE	TCGA-AC-A2BK-01	TCGA-AC-A2BK-01	8.8452	0.842412	2	1					3	2		4	0	1172			0
TRUE	TCGA-AC-A7VC-01	TCGA-AC-A7VC-01	8.8531	0.850312	3	0					2	1			0	1			0
TRUE	TCGA-AC-A2QJ-01	TCGA-AC-A2QJ-01	8.8553	0.852512	4	0			0		3	2			0	69			0
TRUE	TCGA-BH-A28O-01	TCGA-BH-A28O-01	8.8557	0.852912	3	1			0		3	2			0	324			0
TRUE	TCGA-D8-A1JU-01	TCGA-D8-A1JU-01	8.8569	0.854112	1	0	0	0	0	0	1	1	1	1	0	447	447	0	0	1	1	0
TRUE	TCGA-A8-A07E-01	TCGA-A8-A07E-01	8.8634	0.860612	4	1	1	3		0				1	0	608	608	0	0	1	1	0
TRUE	TCGA-BH-A0DG-11	TCGA-BH-A0DG-11	8.8668	0.864012	2	0			0		2	1		5	0	713	713	0	1
TRUE	TCGA-A7-A5ZX-01	TCGA-A7-A5ZX-01	8.8688	0.866012	2	1			0		3	2			0	336			0
TRUE	TCGA-AR-A2LH-01	TCGA-AR-A2LH-01	8.8716	0.868812	3	1			0		3	2		5	1	616			0
TRUE	TCGA-EW-A1PB-01	TCGA-EW-A1PB-01	8.8772	0.874412	3	1	1	1		0	3	2	3	4	0	608	608	0	0	0	0	0
TRUE	TCGA-BH-A0HP-01	TCGA-BH-A0HP-01	8.8773	0.874512	3	1	1	2	0	0	3	2	3	1	0	414	414	0	0	1	0	0
TRUE	TCGA-BH-A0EB-01	TCGA-BH-A0EB-01	8.8782	0.875412	1	0	0	0	0	0	1	1	1	1	0	745	745	0	0	1	1	0
TRUE	TCGA-AC-A6IX-01	TCGA-AC-A6IX-01	8.8795	0.876712	2	1					3	2			0	373			0
TRUE	TCGA-AC-A2FB-01	TCGA-AC-A2FB-01	8.8807	0.877912	2	0					2	1		1	0	1234			0
TRUE	TCGA-BH-A0DO-11	TCGA-BH-A0DO-11	8.8837	0.880912	1	0			0		1	1		5	0	525	525	0	1
TRUE	TCGA-OL-A66J-01	TCGA-OL-A66J-01	8.8838	0.881012	1	0					1	1			0	1996			0
TRUE	TCGA-BH-A1FB-11	TCGA-BH-A1FB-11	8.8913	0.888512	2	1			0		2	1		5	1	3669	3669	1	1
TRUE	TCGA-A2-A25F-01	TCGA-A2-A25F-01	8.8914	0.888612	2	0	0	0	0	0	2	1	2	4	0	322	113	0	0	0	1	0
TRUE	TCGA-BH-A0BM-11	TCGA-BH-A0BM-11	8.8914	0.888612	2	1			0		2	1		5	0	1876	1117	0	1
TRUE	TCGA-E2-A1IJ-01	TCGA-E2-A1IJ-01	8.8917	0.888912	1	0	0	0	0	0	1	1	1	1	0	865	725	0	0	1	1	0
TRUE	TCGA-A2-A0YL-01	TCGA-A2-A0YL-01	8.895	0.892212	3	1	1	2	0	0	3	2	3	1	0	1474	445	0	0	1	1	0
TRUE	TCGA-C8-A12V-01	TCGA-C8-A12V-01	8.8968	0.894012	2	0	0	0	0	0	2	1	2	4	0	385	0	0	0	0	0	0
TRUE	TCGA-A2-A0YK-01	TCGA-A2-A0YK-01	8.897	0.894212	2	0	0	0	0	0	2	1	2	5	0	588	587	0	0	1	0	0
TRUE	TCGA-A2-A0EN-01	TCGA-A2-A0EN-01	8.9015	0.898712	2	1	0	0	0	0	2	1	2	1	0	2718	2717	0	0	1	1	0
TRUE	TCGA-BH-A0C0-11	TCGA-BH-A0C0-11	8.9035	0.900712	1	1			0		2	1		5	0	1270	1270	0	1
TRUE	TCGA-BH-A42V-01	TCGA-BH-A42V-01	8.9046	0.901812	1	1			0		1	1			0	272			0
TRUE	TCGA-OL-A66L-01	TCGA-OL-A66L-01	8.9074	0.904612	1	0					1	1			0	1301			0
TRUE	TCGA-GM-A2DA-01	TCGA-GM-A2DA-01	8.9096	0.906812	2	1			0		2	1		1	1	6593	5909	0	0	1	1
TRUE	TCGA-LD-A74U-01	TCGA-LD-A74U-01	8.9101	0.907312	3	1			0		3	2			0	402			0
TRUE	TCGA-D8-A73U-01	TCGA-D8-A73U-01	8.9115	0.908712	2	0			0		2	1			0	492			0
TRUE	TCGA-BH-A203-11	TCGA-BH-A203-11	8.9205	0.917712	2	1			0		2	1		5	1	1174	1174	1	1
TRUE	TCGA-BH-A0BM-01	TCGA-BH-A0BM-01	8.9221	0.919312	2	1	1	1	0	0	2	1	2	1	0	1876	1117	0	0	1	0	0
TRUE	TCGA-AR-A1AX-01	TCGA-AR-A1AX-01	8.9228	0.920012	1	0	0	0	0	0	1	1	1	1	0	1890	1103	0	0	1	1	1
TRUE	TCGA-OL-A66N-01	TCGA-OL-A66N-01	8.9286	0.925812	3	1					3	2			0	792			0
TRUE	TCGA-BH-A1FE-11	TCGA-BH-A1FE-11	8.9366	0.933812	2	1			0		2	1		5	1	2273	2273	1	1
TRUE	TCGA-BH-A0BA-11	TCGA-BH-A0BA-11	8.9371	0.934312	3	1			0		3	2		5	0	1132	1132	0	1
TRUE	TCGA-BH-A0B6-01	TCGA-BH-A0B6-01	8.9376	0.934812	1	0			0		1	1			0	1732			0
TRUE	TCGA-AR-A24O-01	TCGA-AR-A24O-01	8.9529	0.950112	3	1	1	2	0	0	3	2	3	1	0	2561	1997	0	0	1	1	0
TRUE	TCGA-E2-A1IF-01	TCGA-E2-A1IF-01	8.9572	0.954412	1	0	0	0	0	0	1	1	1	1	0	1138	956	0	0	1	1	0
TRUE	TCGA-AC-A3HN-01	TCGA-AC-A3HN-01	8.9583	0.955512	2	1					2	1		1	0	496			0
TRUE	TCGA-AO-A0JF-01	TCGA-AO-A0JF-01	8.9587	0.955912	1	1	1	1	0	0	2	1	2	1	0	650	354	0	0	1	1	0
TRUE	TCGA-A2-A04Y-01	TCGA-A2-A04Y-01	8.9653	0.962512	2	1	1	1	0	0	2	1	2	2	0	1099	1099	0	0	1	1	0
TRUE	TCGA-A2-A3KC-01	TCGA-A2-A3KC-01	8.9684	0.965612	2	1			0		2	1		1	0	635			0
TRUE	TCGA-BH-A0H3-01	TCGA-BH-A0H3-01	8.9775	0.974712	1	0	0	0	0	0	1	1	1	1	0	1149	1149	0	0	1	1	0
TRUE	TCGA-BH-A18J-11	TCGA-BH-A18J-11	8.9789	0.976112	4	1			1		4	2		5	1	612	611	1	1
TRUE	TCGA-A2-A0ST-01	TCGA-A2-A0ST-01	8.9823	0.979512	1	1	1	1	0	0	2	1	2	4	0	3017	1643	0	0	0	0	0
TRUE	TCGA-D8-A1Y2-01	TCGA-D8-A1Y2-01	8.9881	0.985312	2	0	0	0		0	2	1	2	2	0	433	72	0	0	1	1	0
TRUE	TCGA-A7-A426-01	TCGA-A7-A426-01	8.9885	0.985712	3	1					3	2			0	364			0
TRUE	TCGA-E9-A1N6-11	TCGA-E9-A1N6-11	8.9919	0.989112	2	1			0		2	1		5	0	410	0	0	1
TRUE	TCGA-LL-A740-01	TCGA-LL-A740-01	8.9969	0.994112	1	0					1	1			0	441			0
error	TCGA-A2-A0T4-01	TCGA-A2-A04-01	8.9999	0.997112	2	0	0	0	0	0	2	1	2	1	0	624	624	0	0	1	1	0
TRUE	TCGA-E2-A1IG-11	TCGA-E2-A1IG-11	9.0055	1.00271	2	1			0		2	1		5	0	997	755	0	1
TRUE	TCGA-EW-A1PC-01	TCGA-EW-A1PC-01	9.0133	1.01051	3	0					2	1		2	0	187			0
TRUE	TCGA-BH-A1EV-11	TCGA-BH-A1EV-11	9.0157	1.01291	3	1			0		3	2		5	1	365	365	1	1
TRUE	TCGA-E2-A1IH-01	TCGA-E2-A1IH-01	9.018	1.01521	1	0	0	0	0	0	1	1	1	1	0	1026	658	0	0	1	1	0
TRUE	TCGA-OL-A5RY-01	TCGA-OL-A5RY-01	9.0191	1.01631	1	1					2	1			0	752			0
TRUE	TCGA-AO-A126-01	TCGA-AO-A126-01	9.0345	1.03171	2	0	0	0	0	0	2	1	2	1	0	3307	2850	0	0	1	1	0
TRUE	TCGA-GI-A2C8-01	TCGA-GI-A2C8-01	9.0364	1.03361	4	0					3	2		1	0	225			0
TRUE	TCGA-OL-A66H-01	TCGA-OL-A66H-01	9.0378	1.03501	1	1					1	1			0	812			0
TRUE	TCGA-AC-A3YI-01	TCGA-AC-A3YI-01	9.038	1.03521	1	1					3	2			0	707			0
TRUE	TCGA-AR-A1AK-01	TCGA-AR-A1AK-01	9.0425	1.03971	1	0	0	0	0	0	1	1	1	1	0	1559	1558	0	0	1	1	0
TRUE	TCGA-BH-A18P-11	TCGA-BH-A18P-11	9.0441	1.04131	1	0			0		1	1		5	1	921	921	1	1
TRUE	TCGA-B6-A0RU-01	TCGA-B6-A0RU-01	9.049	1.04621	1	0	0	0	0	0	1	1	1	4	0	3991	3991	0	0	0	0	0
TRUE	TCGA-BH-A18V-11	TCGA-BH-A18V-11	9.0603	1.05751	2	1			0		2	1		5	1	1556	1555	1	1
TRUE	TCGA-BH-A8G0-01	TCGA-BH-A8G0-01	9.0669	1.06411	2	1			0		2	1			0	662			0
TRUE	TCGA-AQ-A7U7-01	TCGA-AQ-A7U7-01	9.0699	1.06711	2	1			0		3	2			1	584			0
TRUE	TCGA-BH-A0BS-11	TCGA-BH-A0BS-11	9.0744	1.07161	3	1			0		3	2		5	0	1641	1640	0	1
TRUE	TCGA-Z7-A8R5-01	TCGA-Z7-A8R5-01	9.0874	1.08461	3	1					3	2			0	3287			0
TRUE	TCGA-AR-A1AO-01	TCGA-AR-A1AO-01	9.0885	1.08571	1	1	1	1	0	0	2	1	2	5	0	1325	1324	0	0	1	0	0
TRUE	TCGA-E2-A1LS-01	TCGA-E2-A1LS-01	9.1021	1.09931	1	0	0	0	0	0	1	1	1	4	0	470	239	0	0	0	0	0
TRUE	TCGA-BH-A0B5-11	TCGA-BH-A0B5-11	9.1032	1.10041	2	1			0		3	2		1	0	1471	1471	0	1
TRUE	TCGA-BH-A0BW-11	TCGA-BH-A0BW-11	9.105	1.10221	1	0			0		1	1		5	0	355	355	0	1
TRUE	TCGA-A7-A26G-01	TCGA-A7-A26G-01	9.1161	1.11331	2	1	0	0	0	0	2	1	2	4	0	722	209	0	0	0	0	0
TRUE	TCGA-BH-A0HA-01	TCGA-BH-A0HA-01	9.1196	1.11681	1	0	0	0	0	0	1	1	1	1	0	1611	856	0	0	1	1	0
TRUE	TCGA-AC-A3YJ-01	TCGA-AC-A3YJ-01	9.1265	1.12371	2	0					2	1			0	754			0
TRUE	TCGA-BH-A18S-11	TCGA-BH-A18S-11	9.1288	1.12601	1	0			0		1	1		5	1	2009	2009	1	1
TRUE	TCGA-E9-A1ND-01	TCGA-E9-A1ND-01	9.1427	1.13991	2	1	1	1	0	0	2	1	2	4	0	383	0	0	0	0	0	0
TRUE	TCGA-E9-A3X8-01	TCGA-E9-A3X8-01	9.1484	1.14561	2	1			0		2	1			0	478			0
error	TCGA-BH-A18U-11	TCGA-E2-A15M-01	9.1509	1.14811	2	0	0	0	0	0	2	1	2	1	1	336	234	0	0	1	1	0
error	TCGA-E2-A15M-01	TCGA-BH-A18U-11	9.1509	1.14811	2	1			0		3	2		5	1	1563	1563	1	1
TRUE	TCGA-B6-A1KI-01	TCGA-B6-A1KI-01	9.1525	1.14971	1	0	0	0	0	0	1	1	1	1	0	2236	2236	0	0	1	1	0
TRUE	TCGA-AC-A2FF-11	TCGA-AC-A2FF-11	9.1618	1.15901	2	1					2	1		5	0	1686			1
TRUE	TCGA-GM-A3XN-01	TCGA-GM-A3XN-01	9.1625	1.15971	1	1			0		3	2			0	2019			0
TRUE	TCGA-AO-A12H-01	TCGA-AO-A12H-01	9.1644	1.16161	2	0	0	0	0	0	2	1	2	1	0	863	862	0	0	1	1	0
TRUE	TCGA-A2-A0CR-01	TCGA-A2-A0CR-01	9.1749	1.17211	3	0			0		2	1			0	3283			0
TRUE	TCGA-AC-A6IW-01	TCGA-AC-A6IW-01	9.177	1.17421	2	0					2	1			0	413			0
TRUE	TCGA-E9-A1RB-11	TCGA-E9-A1RB-11	9.1816	1.17881	2	0			0		2	1		5	1	976	21	0	1
TRUE	TCGA-BH-A0DP-11	TCGA-BH-A0DP-11	9.186	1.18321	3	0			0		2	1		5	0	476	476	0	1
TRUE	TCGA-BH-A0H7-11	TCGA-BH-A0H7-11	9.1902	1.18741	1	1			0		3	2		5	0	702	701	0	1
TRUE	TCGA-OL-A66P-01	TCGA-OL-A66P-01	9.2051	1.20231	2	0					2	1			0	428			0
TRUE	TCGA-BH-A1EU-11	TCGA-BH-A1EU-11	9.2125	1.20971	1	0			0		1	1		5	1	1286	1286	1	1
TRUE	TCGA-A7-A3IY-01	TCGA-A7-A3IY-01	9.2171	1.21431	1	0			0		1	1		1	0	345			0
TRUE	TCGA-AC-A3W6-01	TCGA-AC-A3W6-01	9.2207	1.21791	3	1					3	2			0	602			0
TRUE	TCGA-BH-A18N-11	TCGA-BH-A18N-11	9.2285	1.22571	2	1			0		2	1		5	1	1148	1148	1	1
TRUE	TCGA-LL-A5YO-01	TCGA-LL-A5YO-01	9.2293	1.22651	1	0					1	1			0	440			0
TRUE	TCGA-BH-A0B2-01	TCGA-BH-A0B2-01	9.2339	1.23111	1	0	0	0	0	0	1	1	1	1	0	1242	1242	0	0	1	1	0
TRUE	TCGA-BH-A0DV-01	TCGA-BH-A0DV-01	9.2601	1.25731	2	1	1	2	0	0	3	2	3	1	0	2064	1374	0	0	1	1	0
TRUE	TCGA-BH-A1FR-11	TCGA-BH-A1FR-11	9.2608	1.25801	4	1			0		3	2		5	1	4398	4398	1	1
TRUE	TCGA-LD-A9QF-01	TCGA-LD-A9QF-01	9.2651	1.26231	1	0			0		1	1			0	323			0
TRUE	TCGA-E9-A1RI-11	TCGA-E9-A1RI-11	9.2709	1.26811	1	1			0		3	2		1	0	1084	48	0	1
TRUE	TCGA-BH-A18M-11	TCGA-BH-A18M-11	9.2725	1.26971	3	1			0		3	2		5	1	2207	2207	1	1
TRUE	TCGA-E9-A1NA-11	TCGA-E9-A1NA-11	9.2925	1.28971	2	0			0		2	1		5	0	1112	0	0	1
TRUE	TCGA-E2-A1BC-11	TCGA-E2-A1BC-11	9.2997	1.29691	1	0			0		1	1			0	501	297	0	1
TRUE	TCGA-E2-A15I-11	TCGA-E2-A15I-11	9.3105	1.30771	2	0			0		2	1		5	0	530	411	0	1
TRUE	TCGA-E9-A2JT-01	TCGA-E9-A2JT-01	9.3119	1.30911	2	0			0		2	1		1	0	23			0
TRUE	TCGA-AN-A0XT-01	TCGA-AN-A0XT-01	9.312	1.30921	2	1	1	2	0	0	3	2	3	1	0	10	10	0	0	1	0	0
TRUE	TCGA-BH-A1FD-11	TCGA-BH-A1FD-11	9.3131	1.31031	1	0			0		1	1		5	1	1009	1008	1	1
TRUE	TCGA-BH-A1FM-11	TCGA-BH-A1FM-11	9.3158	1.31301	2	1			0		3	2		5	1	1388	1388	1	1
TRUE	TCGA-A2-A0T2-01	TCGA-A2-A0T2-01	9.3176	1.31481	3	1	1	3	1	1	4	2	4	4	1	255	240	1	0	0	0	0
TRUE	TCGA-BH-A1F2-11	TCGA-BH-A1F2-11	9.3205	1.31771	4	1			0		3	2		5	1	959	959	1	1
error	TCGA-BH-A18L-11	TCGA-BH-A0DE-01	9.3214	1.31861	2	0	0	0	0	0	2	1	2	1	0	948	948	0	0	1	1	0
error	TCGA-BH-A0DE-01	TCGA-BH-A18L-11	9.3214	1.31861	3	1			0		3	2		5	1	811	811	1	1
TRUE	TCGA-E9-A5FL-01	TCGA-E9-A5FL-01	9.3231	1.32031	3	0			0		2	1			0	24			0
TRUE	TCGA-EW-A1P1-01	TCGA-EW-A1P1-01	9.3467	1.34391	2	1	1	3		0	3	2	3		0	1210	919	0	0	0	0	0
TRUE	TCGA-BH-A0BZ-11	TCGA-BH-A0BZ-11	9.3518	1.34901	3	1			0		3	2		5	0	1492	1492	0	1
TRUE	TCGA-AC-A6IV-01	TCGA-AC-A6IV-01	9.3527	1.34991	2	1					2	1			0	568			0
TRUE	TCGA-A7-A0CE-11	TCGA-A7-A0CE-11	9.3602	1.35741	2	0			0		2	1			0	1074	309	0	1
TRUE	TCGA-EW-A2FV-01	TCGA-EW-A2FV-01	9.3645	1.36171	3	1					3	2		1	0	788	238	0	0	1	1
TRUE	TCGA-BH-A0BJ-11	TCGA-BH-A0BJ-11	9.3688	1.36601	2	1			0		2	1		5	0	660	660	0	1
TRUE	TCGA-A7-A13G-11	TCGA-A7-A13G-11	9.3694	1.36661	2	0					2	1		1	0	718	348	0	1
TRUE	TCGA-BH-A0DL-11	TCGA-BH-A0DL-11	9.3782	1.37541	2	0			0		2	1		5	0	1467	1467	0	1
TRUE	TCGA-GM-A5PX-01	TCGA-GM-A5PX-01	9.3906	1.38781	2	1			0		2	1			0	551			0
TRUE	TCGA-A2-A3XW-01	TCGA-A2-A3XW-01	9.3972	1.39441	2	1			0		2	1			0	1505			0
TRUE	TCGA-AO-A0JB-01	TCGA-AO-A0JB-01	9.3996	1.39681	3	1	1	1	0	0	3	2	3		0	1542	1150	0	0	1	1	0
TRUE	TCGA-A2-A1FX-01	TCGA-A2-A1FX-01	9.4005	1.39771	3	1	1	2	0	0	3	2	3	2	0	1119	935	0	0	1	1	0
TRUE	TCGA-BH-A1FJ-11	TCGA-BH-A1FJ-11	9.41	1.40721	3	1			0		3	2		5	1	1927	1927	1	1
TRUE	TCGA-GI-A2C8-11	TCGA-GI-A2C8-11	9.4179	1.41511	4	0					3	2		1	0	225			1
TRUE	TCGA-B6-A0IH-01	TCGA-B6-A0IH-01	9.4265	1.42371	3	1	1	1	0	0	3	2	3	1	1	3418	3418	1	0	1	1	0
TRUE	TCGA-GM-A2DK-01	TCGA-GM-A2DK-01	9.4364	1.43361	1	0			0		1	1		1	0	2645	1896	0	0	1	0
TRUE	TCGA-GM-A2DO-01	TCGA-GM-A2DO-01	9.4366	1.43381	1	0			0		1	1		2	0	2596	1622	0	0	1	1
TRUE	TCGA-BH-A0RX-01	TCGA-BH-A0RX-01	9.4385	1.43571	2	0	0	0	0	0	2	1	2	4	0	170	170	0	0	0	0	0
TRUE	TCGA-E2-A1B5-01	TCGA-E2-A1B5-01	9.4488	1.44601	2	0	0	0	0	0	2	1	2	1	0	984	774	0	0	1	1	0
TRUE	TCGA-EW-A1J6-01	TCGA-EW-A1J6-01	9.4506	1.44781	1	0	0	0	0	0	1	1	1	2	0	875	595	0	0	1	1	0
TRUE	TCGA-BH-A42U-01	TCGA-BH-A42U-01	9.453	1.45021	1	0					1	1			0	3324			0
TRUE	TCGA-A2-A25D-01	TCGA-A2-A25D-01	9.4539	1.45111	2	1	1	3	0	0	3	2	3	1	0	552	243	0	0	1	0	0
TRUE	TCGA-E9-A1NF-11	TCGA-E9-A1NF-11	9.4617	1.45891	2	0			0		2	1		1	1	1072	0	0	1
TRUE	TCGA-E9-A1RF-11	TCGA-E9-A1RF-11	9.4628	1.46001	2	1			0		3	2		1	0	200	38	0	1
TRUE	TCGA-BH-A18R-11	TCGA-BH-A18R-11	9.4685	1.46571	2	1			0		2	1		5	1	1142	1141	1	1
TRUE	TCGA-BH-A0HK-11	TCGA-BH-A0HK-11	9.4688	1.46601	2	1			0		2	1		5	0	178	178	0	1
TRUE	TCGA-BH-A18Q-11	TCGA-BH-A18Q-11	9.4725	1.46971	2	1			0		2	1		5	1	1692	1692	1	1
TRUE	TCGA-AC-A2FF-01	TCGA-AC-A2FF-01	9.4973	1.49451	2	1					2	1		1	0	1686			0
TRUE	TCGA-C8-A8HR-01	TCGA-C8-A8HR-01	9.4979	1.49511	3	1			0		3	2			0	408			0
TRUE	TCGA-A7-A0CH-11	TCGA-A7-A0CH-11	9.519	1.51621	2	0			0		2	1			0	1079	232	0	1
TRUE	TCGA-AC-A2FM-11	TCGA-AC-A2FM-11	9.5266	1.52381	2	1			0		2	1			1	792			1
TRUE	TCGA-E2-A108-01	TCGA-E2-A108-01	9.5284	1.52561	2	1	1	2	0	0	3	2	3	5	0	837	837	0	0	1	1	0
TRUE	TCGA-BH-A209-11	TCGA-BH-A209-11	9.5417	1.53891	1	0			0		1	1		5	1	3959	3959	1	1
TRUE	TCGA-E9-A5FK-01	TCGA-E9-A5FK-01	9.5423	1.53951	2	1			0		3	2			0	447			0
TRUE	TCGA-E2-A1LS-11	TCGA-E2-A1LS-11	9.55	1.54721	1	0			0		1	1		5	0	470	239	0	1
TRUE	TCGA-A7-A13F-11	TCGA-A7-A13F-11	9.5559	1.55311	3	1			0		3	2		5	0	765	387	0	1
TRUE	TCGA-C8-A3M7-01	TCGA-C8-A3M7-01	9.5583	1.55551	4	0			0		3	2		1	0	1			0
TRUE	TCGA-E9-A1NG-11	TCGA-E9-A1NG-11	9.5587	1.55591	2	0			0		2	1		5	1	786	0	0	1
TRUE	TCGA-A2-A0EP-01	TCGA-A2-A0EP-01	9.5663	1.56351	1	1			0		1	1			0	3273			0
TRUE	TCGA-GI-A2C9-11	TCGA-GI-A2C9-11	9.5671	1.56431	3	0					2	1		5	0	3342			1
TRUE	TCGA-A2-A25A-01	TCGA-A2-A25A-01	9.5687	1.56591	2	0	0	0	0	0	2	1	2	5	0	3276	2968	0	0	1	1	0
TRUE	TCGA-AC-A23H-11	TCGA-AC-A23H-11	9.5812	1.57841	2				0		2	1		5	1	174	81	0	1
TRUE	TCGA-AO-A0J9-01	TCGA-AO-A0J9-01	9.5846	1.58181	2	1	1	3	0	0	3	2	3	1	0	1613	1255	0	0	1	1	0
TRUE	TCGA-BH-A1ET-11	TCGA-BH-A1ET-11	9.5961	1.59331	1	0			0		1	1		5	1	2520	2520	1	1
TRUE	TCGA-B6-A0IN-01	TCGA-B6-A0IN-01	9.5968	1.59401	1		0	0						2	1	2573	2573	1	0	1	0
TRUE	TCGA-AO-A0JC-01	TCGA-AO-A0JC-01	9.6023	1.59951	2	0	0	0	0	0	2	1	2	1	0	1547	1547	0	0	1	1	0
TRUE	TCGA-E9-A1RH-11	TCGA-E9-A1RH-11	9.6102	1.60741	2	0			0		2	1		5	0	1052	14	0	1
TRUE	TCGA-E9-A1RC-11	TCGA-E9-A1RC-11	9.6167	1.61391	4	1			0		3	2		1	0	1224	1228	0	1
TRUE	TCGA-E9-A1R7-11	TCGA-E9-A1R7-11	9.6217	1.61891	2	0			0		2	1		5	0	645	34	0	1
TRUE	TCGA-BH-A0DD-11	TCGA-BH-A0DD-11	9.6222	1.61941	2	1			0		2	1		1	0	1394	1393	0	1
TRUE	TCGA-AN-A0AL-01	TCGA-AN-A0AL-01	9.6251	1.62231	4	0	0	0	0	0	3	2	3	4	0	198	197	0	0	0	0	0
TRUE	TCGA-BH-A1F6-11	TCGA-BH-A1F6-11	9.6453	1.64251	4	1								5	1	2965	2965	1	1
TRUE	TCGA-BH-A0B3-11	TCGA-BH-A0B3-11	9.6481	1.64531	2	1			0		2	1		5	0	1203	1203	0	1
TRUE	TCGA-AQ-A04J-01	TCGA-AQ-A04J-01	9.6685	1.66571	2	1	0	0	0	0	2	1	2	4	0	819	499	0	0	0	0	0
TRUE	TCGA-BH-A1F8-11	TCGA-BH-A1F8-11	9.6759	1.67311	4	1			0		3	2		5	1	749	749	1	1
TRUE	TCGA-A8-A08H-01	TCGA-A8-A08H-01	9.6791	1.67631	2	0	0	0	0	0	2	1	2	5			0	0	0	1	1	1
TRUE	TCGA-AN-A0FN-01	TCGA-AN-A0FN-01	9.68	1.67721	1	0	0	0	0	0	1	1	1	1	0	218	218	0	0	1	1	0
TRUE	TCGA-BH-A1FH-11	TCGA-BH-A1FH-11	9.6947	1.69191	2	1			1		4	2		5	1	1123	1123	1	1
TRUE	TCGA-BH-A0BC-11	TCGA-BH-A0BC-11	9.7009	1.69811	2	1			0		3	2		5	0	974	974	0	1
TRUE	TCGA-A7-A13E-11	TCGA-A7-A13E-11	9.7137	1.71091	2	1					2	1		5	1	614	326	0	1
TRUE	TCGA-AC-A62X-01	TCGA-AC-A62X-01	9.7178	1.71501	2	0					2	1			0	417			0
TRUE	TCGA-BH-A0AY-11	TCGA-BH-A0AY-11	9.7204	1.71761	2	0			0		2	1		5	0	777	777	0	1
TRUE	TCGA-E9-A1RD-11	TCGA-E9-A1RD-11	9.7375	1.73471	2	0			0		2	1		5	0	34	20	0	1
TRUE	TCGA-E2-A15M-11	TCGA-E2-A15M-11	9.7566	1.75381	2	0			0		2	1		5	1	336	234	0	1
TRUE	TCGA-A2-A04P-01	TCGA-A2-A04P-01	9.7765	1.77371	2	1	1	3	0	0	3	2	3	4	1	548	547	1	0	0	0	0
TRUE	TCGA-AC-A3QP-01	TCGA-AC-A3QP-01	9.8109	1.80811	2	1					2	1			0	675			0
TRUE	TCGA-BH-A204-11	TCGA-BH-A204-11	9.828	1.82521	2	1			0		2	1		5	1	2534	2534	1	1
TRUE	TCGA-A7-A0D9-11	TCGA-A7-A0D9-11	9.8472	1.84441	2	0			0		2	1		5	0	1139	272	0	1
TRUE	TCGA-BH-A1F0-11	TCGA-BH-A1F0-11	9.8573	1.85451	1	1			0		2	1		5	1	785	785	1	1
TRUE	TCGA-BH-A1EN-11	TCGA-BH-A1EN-11	9.8655	1.86271	2				0		2	1		5	1	2053	2052	1	1
TRUE	TCGA-D8-A1JL-01	TCGA-D8-A1JL-01	9.8663	1.86351	2	0	0	0	0	0	2	1	2	4	0	611	265	0	0	0	0	0
TRUE	TCGA-E2-A158-11	TCGA-E2-A158-11	9.9018	1.89901	1	1			0		2	1		5	0	450	450	0	1
TRUE	TCGA-E9-A1ND-11	TCGA-E9-A1ND-11	9.9129	1.91011	2	1			0		2	1		5	0	383	0	0	1
TRUE	TCGA-BH-A1F0-01	TCGA-BH-A1F0-01	9.9287	1.92591	1	1	1	1	0	0	2	1	2	4	1	785	785	1	0	0	1	0
TRUE	TCGA-BH-A1FG-11	TCGA-BH-A1FG-11	9.9349	1.93211	1				0		1	1		5	1	3738	3738	1	1
TRUE	TCGA-BH-A1FC-11	TCGA-BH-A1FC-11	9.9578	1.95501	1	1			0		2	1		5	1	3472	3471	1	1
TRUE	TCGA-GM-A4E0-01	TCGA-GM-A4E0-01	9.961	1.95821	3	1			0		3	2			0	2191			0
TRUE	TCGA-A7-A0DB-11	TCGA-A7-A0DB-11	9.9923	1.98951	2	0			0		2	1		5	0	1007	266	0	1
TRUE	TCGA-BH-A0B8-11	TCGA-BH-A0B8-11	10.0167	2.01391	1	0			0		1	1		5	0	1569	1569	0	1
TRUE	TCGA-LL-A73Z-01	TCGA-LL-A73Z-01	10.0192	2.01641	1				1		4	2			1	227			0
TRUE	TCGA-BH-A1FN-11	TCGA-BH-A1FN-11	10.0555	2.05271	2	0			0		2	1		5	1	2192	2192	1	1
TRUE	TCGA-AC-A2FB-11	TCGA-AC-A2FB-11	10.056	2.05321	2	0					2	1		5	0	1234			1
TRUE	TCGA-BH-A18G-01	TCGA-BH-A18G-01	10.079	2.07621	1	0	0	0	0	0	1	1		4	0	61	61	0	0	0	0	0
TRUE	TCGA-BH-A0DH-11	TCGA-BH-A0DH-11	10.1414	2.13861	2	1			0		2	1		5	0	1156	1156	0	1
TRUE	TCGA-BH-A1EO-11	TCGA-BH-A1EO-11	10.2717	2.26891	1	1			0		2	1		1	1	2798	2798	1	1
TRUE	TCGA-E2-A15K-11	TCGA-E2-A15K-11	10.3217	2.31891	2	1			0		2	1			0	275	34	0	1
TRUE	TCGA-AO-A03U-01	TCGA-AO-A03U-01	10.3975	2.39471	1	0	0	0	0	0	1	1	1	5	1	1793	1796	1	0	0	0	0
TRUE	TCGA-PL-A8LZ-01	TCGA-PL-A8LZ-01	10.5249	2.52211	4	1			0		3	2			0	302			0
TRUE	TCGA-A2-A4S1-01	TCGA-A2-A4S1-01	10.6126	2.60981	2	0			0		2	1			0	820			0
TRUE	TCGA-A7-A6VV-01	TCGA-A7-A6VV-01	11.6879	3.68511	2	0			0		2	1			0	313			0
	sample
	TCGA-A8-A092-01
	TCGA-A7-A0CE-11
	TCGA-OL-A5D7-01
	TCGA-D8-A1JK-01
	TCGA-BH-A0AY-11
	TCGA-E2-A10C-01
	TCGA-BH-A0C7-01
	TCGA-AQ-A54N-01
	TCGA-PE-A5DE-01
	TCGA-A8-A06N-01
	TCGA-D8-A1XU-01
	TCGA-AR-A0TV-01
	TCGA-D8-A1XV-01
	TCGA-AN-A03Y-01
	TCGA-AN-A04D-01
	TCGA-A8-A08I-01
	TCGA-E9-A1N3-01
	TCGA-A7-A0CH-11
	TCGA-BH-A0B3-01
	TCGA-C8-A1HE-01
	TCGA-E9-A2JT-01
	TCGA-A2-A0CW-01
	TCGA-EW-A1OZ-01
	TCGA-A1-A0SQ-01
	TCGA-LL-A440-01
	TCGA-C8-A1HM-01
	TCGA-A7-A6VX-01
	TCGA-EW-A3U0-01
	TCGA-BH-A1EO-01
	TCGA-B6-A401-01
	TCGA-BH-A0B9-01
	TCGA-D8-A1XG-01
	TCGA-E9-A1R3-01
	TCGA-E2-A1BC-01
	TCGA-A8-A08Z-01
	TCGA-BH-A6R9-01
	TCGA-EW-A1P0-01
	TCGA-A8-A06O-01
	TCGA-BH-A6R8-01
	TCGA-BH-A0BW-11
	TCGA-D8-A1JG-01
	TCGA-E9-A5UO-01
	TCGA-B6-A0IA-01
	TCGA-AR-A1AY-01
	TCGA-BH-A208-11
	TCGA-D8-A1XA-01
	TCGA-E2-A15G-01
	TCGA-A7-A6VW-01
	TCGA-GM-A2DH-01
	TCGA-BH-A18R-01
	TCGA-A2-A0CM-01
	TCGA-BH-A0DZ-01
	TCGA-C8-A26Z-01
	TCGA-B6-A1KN-01
	TCGA-BH-A0EI-01
	TCGA-D8-A27N-01
	TCGA-D8-A27K-01
	TCGA-A7-A0DC-01
	TCGA-BH-A1EU-11
	TCGA-A7-A0CJ-01
	TCGA-A7-A26I-01
	TCGA-AR-A5QN-01
	TCGA-A8-A09E-01
	TCGA-E2-A1LH-11
	TCGA-BH-A0HF-01
	TCGA-AR-A0TX-01
	TCGA-AR-A24Z-01
	TCGA-OL-A5RV-01
	TCGA-BH-A18U-11
	TCGA-E2-A15T-01
	TCGA-A2-A04U-01
	TCGA-A8-A0A6-01
	TCGA-D8-A13Y-01
	TCGA-AC-A2FM-11
	TCGA-A8-A08B-01
	TCGA-BH-A0HP-01
	TCGA-BH-A0BQ-11
	TCGA-A8-A09V-01
	TCGA-AR-A2LH-01
	TCGA-5L-AAT1-01
	TCGA-D8-A1XD-01
	TCGA-D8-A27T-01
	TCGA-E2-A1L9-01
	TCGA-A2-A04P-01
	TCGA-AC-A2BM-01
	TCGA-A8-A08O-01
	TCGA-E2-A14R-01
	TCGA-AN-A0FK-01
	TCGA-V7-A7HQ-01
	TCGA-3C-AALJ-01
	TCGA-D8-A145-01
	TCGA-BH-A1EO-11
	TCGA-E2-A1IL-01
	TCGA-GM-A2DC-01
	TCGA-BH-A0DL-11
	TCGA-E2-A15O-01
	TCGA-BH-A0DV-11
	TCGA-AN-A04A-01
	TCGA-AO-A03M-01
	TCGA-AO-A1KT-01
	TCGA-A2-A0YG-01
	TCGA-BH-A1EN-11
	TCGA-AN-A0XV-01
	TCGA-BH-A0HA-01
	TCGA-AR-A1AP-01
	TCGA-A2-A0YJ-01
	TCGA-AR-A5QM-01
	TCGA-E9-A249-01
	TCGA-E2-A14Y-01
	TCGA-AQ-A04L-01
	TCGA-EW-A6SC-01
	TCGA-A8-A06R-01
	TCGA-A8-A076-01
	TCGA-EW-A1P5-01
	TCGA-E9-A1RB-11
	TCGA-A8-A09N-01
	TCGA-A7-A425-01
	TCGA-E2-A14N-01
	TCGA-AC-A2FB-01
	TCGA-BH-A0DQ-01
	TCGA-A1-A0SI-01
	TCGA-E2-A15S-01
	TCGA-BH-A0H5-11
	TCGA-E9-A1RI-11
	TCGA-AR-A256-01
	TCGA-AN-A0FJ-01
	TCGA-XX-A899-01
	TCGA-A8-A08T-01
	TCGA-A2-A1G4-01
	TCGA-C8-A12X-01
	TCGA-BH-A0BM-01
	TCGA-AR-A0TP-01
	TCGA-EW-A2FR-01
	TCGA-LL-A8F5-01
	TCGA-A2-A0EU-01
	TCGA-GM-A3XN-01
	TCGA-BH-A1EX-01
	TCGA-BH-A0W3-01
	TCGA-E2-A15M-11
	TCGA-E2-A109-01
	TCGA-E9-A295-01
	TCGA-A2-A0EP-01
	TCGA-A2-A0YT-01
	TCGA-D8-A1XK-01
	TCGA-A8-A09K-01
	TCGA-S3-AA11-01
	TCGA-BH-A0DT-11
	TCGA-E2-A1LS-01
	TCGA-B6-A0WS-01
	TCGA-A2-A0SV-01
	TCGA-E2-A1L7-11
	TCGA-AC-A3QP-01
	TCGA-B6-A0IP-01
	TCGA-D8-A1J8-01
	TCGA-E9-A229-01
	TCGA-B6-A0IG-01
	TCGA-BH-A1ET-01
	TCGA-BH-A0B7-11
	TCGA-E9-A1NE-01
	TCGA-BH-A1ET-11
	TCGA-OL-A5RZ-01
	TCGA-AR-A2LM-01
	TCGA-BH-A28Q-01
	TCGA-BH-A0B8-11
	TCGA-E2-A15J-01
	TCGA-D8-A1JJ-01
	TCGA-PL-A8LX-01
	TCGA-D8-A1JH-01
	TCGA-A2-A04R-01
	TCGA-BH-A0HI-01
	TCGA-AN-A0FV-01
	TCGA-AQ-A7U7-01
	TCGA-BH-A0H9-01
	TCGA-E9-A1R2-01
	TCGA-AR-A2LN-01
	TCGA-AR-A1AK-01
	TCGA-A7-A4SB-01
	TCGA-BH-A0RX-01
	TCGA-AR-A1AW-01
	TCGA-A7-A3IZ-01
	TCGA-A8-A06Z-01
	TCGA-AR-A1AV-01
	TCGA-C8-A12P-01
	TCGA-A2-A0T5-01
	TCGA-A8-A06P-01
	TCGA-BH-A0E9-01
	TCGA-BH-A0DP-11
	TCGA-AO-A03T-01
	TCGA-E9-A22A-01
	TCGA-E9-A226-01
	TCGA-A8-A086-01
	TCGA-BH-A0BJ-11
	TCGA-A7-A5ZX-01
	TCGA-C8-A137-01
	TCGA-A2-A0YE-01
	TCGA-BH-A18P-01
	TCGA-A8-A06Y-01
	TCGA-AC-A3W6-01
	TCGA-5L-AAT0-01
	TCGA-E9-A1R7-11
	TCGA-D8-A27G-01
	TCGA-OL-A66O-01
	TCGA-EW-A6SA-01
	TCGA-BH-A0H5-01
	TCGA-E9-A24A-01
	TCGA-A2-A0EN-01
	TCGA-OL-A5RY-01
	TCGA-AN-A0FW-01
	TCGA-BH-A0BT-11
	TCGA-AN-A049-01
	TCGA-A2-A0D1-01
	TCGA-A7-A13F-11
	TCGA-D8-A3Z5-01
	TCGA-A8-A08C-01
	TCGA-E2-A1L6-01
	TCGA-BH-A0DH-01
	TCGA-E2-A1IN-01
	TCGA-B6-A0RT-01
	TCGA-EW-A2FW-01
	TCGA-B6-A0RL-01
	TCGA-E9-A247-01
	TCGA-D8-A27E-01
	TCGA-E9-A5UP-01
	TCGA-AR-A0U2-01
	TCGA-D8-A1JM-01
	TCGA-S3-A6ZF-01
	TCGA-AC-A2QI-01
	TCGA-AR-A2LK-01
	TCGA-AO-A03R-01
	TCGA-BH-A0HQ-01
	TCGA-BH-A18H-01
	TCGA-BH-A0E7-01
	TCGA-E2-A574-01
	TCGA-A8-A097-01
	TCGA-BH-A0E6-01
	TCGA-A2-A0EM-01
	TCGA-AC-A2FF-01
	TCGA-MS-A51U-01
	TCGA-BH-A1F8-01
	TCGA-A7-A26F-01
	TCGA-A7-A3RF-01
	TCGA-GM-A2D9-01
	TCGA-BH-A0BC-11
	TCGA-AN-A0XU-01
	TCGA-AC-A2FB-11
	TCGA-S3-AA17-01
	TCGA-AQ-A1H2-01
	TCGA-AC-A23G-01
	TCGA-E9-A1R4-01
	TCGA-E2-A155-01
	TCGA-A8-A08H-01
	TCGA-GM-A3XG-01
	TCGA-B6-A3ZX-01
	TCGA-AO-A0JG-01
	TCGA-A8-A06X-01
	TCGA-AR-A24S-01
	TCGA-E9-A1RD-01
	TCGA-B6-A2IU-01
	TCGA-E2-A14X-01
	TCGA-EW-A2FS-01
	TCGA-D8-A1XQ-01
	TCGA-E2-A15M-01
	TCGA-E9-A3QA-01
	TCGA-BH-A0B3-11
	TCGA-C8-A138-01
	TCGA-AO-A12E-01
	TCGA-E9-A1N8-01
	TCGA-AR-A24K-01
	TCGA-A8-A09I-01
	TCGA-BH-A0BA-11
	TCGA-A7-A3J0-01
	TCGA-S3-A6ZG-01
	TCGA-A2-A4RY-01
	TCGA-BH-A0DT-01
	TCGA-AR-A0U3-01
	TCGA-AN-A0AS-01
	TCGA-BH-A209-01
	TCGA-A7-A4SC-01
	TCGA-A2-A0CL-01
	TCGA-BH-A0BD-01
	TCGA-A2-A0YL-01
	TCGA-D8-A1XW-01
	TCGA-E2-A15C-01
	TCGA-A2-A04Q-01
	TCGA-BH-A0BS-11
	TCGA-AR-A24X-01
	TCGA-E2-A15R-01
	TCGA-AC-A3YJ-01
	TCGA-D8-A27L-01
	TCGA-AR-A0U0-01
	TCGA-E2-A152-01
	TCGA-AN-A0FX-01
	TCGA-BH-A1FN-11
	TCGA-BH-A42V-01
	TCGA-A8-A085-01
	TCGA-E9-A2JS-01
	TCGA-GM-A5PV-01
	TCGA-BH-A0AU-11
	TCGA-BH-A0E0-01
	TCGA-BH-A5IZ-01
	TCGA-D8-A73U-01
	TCGA-BH-A1F6-11
	TCGA-A7-A5ZW-01
	TCGA-AN-A0AR-01
	TCGA-AR-A255-01
	TCGA-C8-A8HQ-01
	TCGA-E2-A15E-01
	TCGA-LL-A6FP-01
	TCGA-E2-A15F-01
	TCGA-D8-A1JP-01
	TCGA-B6-A409-01
	TCGA-AC-A62Y-01
	TCGA-AR-A2LJ-01
	TCGA-BH-A0HB-01
	TCGA-BH-A1FN-01
	TCGA-A8-A09M-01
	TCGA-PE-A5DC-01
	TCGA-A7-A0DB-01
	TCGA-AN-A0AM-01
	TCGA-A2-A1G1-01
	TCGA-GI-A2C9-11
	TCGA-A2-A25F-01
	TCGA-E2-A1IP-01
	TCGA-A2-A0T2-01
	TCGA-A7-A13H-01
	TCGA-BH-A1FD-11
	TCGA-AC-A7VB-01
	TCGA-C8-A12L-01
	TCGA-BH-A1FR-11
	TCGA-D8-A1XB-01
	TCGA-BH-A0GZ-01
	TCGA-C8-A131-01
	TCGA-E9-A245-01
	TCGA-WT-AB41-01
	TCGA-AO-A0J9-01
	TCGA-B6-A0IN-01
	TCGA-AO-A0J6-01
	TCGA-AO-A0J7-01
	TCGA-A2-A0CX-01
	TCGA-A2-A0CZ-01
	TCGA-BH-A0BV-11
	TCGA-C8-A26V-01
	TCGA-D8-A147-01
	TCGA-C8-A1HL-01
	TCGA-E2-A1II-01
	TCGA-D8-A1Y2-01
	TCGA-B6-A0RP-01
	TCGA-EW-A1J6-01
	TCGA-BH-A0DX-01
	TCGA-A8-A07B-01
	TCGA-C8-A1HN-01
	TCGA-E2-A156-01
	TCGA-A7-A426-01
	TCGA-LL-A73Z-01
	TCGA-AO-A0JE-01
	TCGA-EW-A423-01
	TCGA-AO-A0JL-01
	TCGA-AC-A2FF-11
	TCGA-A2-A0EY-01
	TCGA-A2-A0T0-01
	TCGA-EW-A424-01
	TCGA-BH-A0BZ-11
	TCGA-S3-AA0Z-01
	TCGA-E2-A158-11
	TCGA-EW-A1PD-01
	TCGA-A2-A04V-01
	TCGA-E2-A10B-01
	TCGA-A2-A0SY-01
	TCGA-BH-A0HU-01
	TCGA-BH-A0C3-01
	TCGA-AC-A2BK-01
	TCGA-A8-A09D-01
	TCGA-AO-A12C-01
	TCGA-BH-A0HL-01
	TCGA-A8-A0A4-01
	TCGA-D8-A27I-01
	TCGA-AR-A1AT-01
	TCGA-A7-A6VV-01
	TCGA-D8-A1JS-01
	TCGA-BH-A1F0-01
	TCGA-D8-A1Y3-01
	TCGA-BH-A0H7-11
	TCGA-AC-A2FE-01
	TCGA-B6-A0RS-01
	TCGA-A2-A25E-01
	TCGA-BH-A0BM-11
	TCGA-C8-A27A-01
	TCGA-A2-A1FX-01
	TCGA-BH-A0C3-11
	TCGA-A2-A3Y0-01
	TCGA-S3-AA12-01
	TCGA-A2-A3XY-01
	TCGA-LL-A50Y-01
	TCGA-A8-A07W-01
	TCGA-EW-A1IZ-01
	TCGA-AO-A12H-01
	TCGA-OL-A66K-01
	TCGA-AC-A2FG-01
	TCGA-Z7-A8R6-01
	TCGA-A7-A0CH-01
	TCGA-BH-A0HN-01
	TCGA-BH-A18G-01
	TCGA-E2-A573-01
	TCGA-E9-A1NF-01
	TCGA-A2-A0SX-01
	TCGA-A8-A09Z-01
	TCGA-E2-A15L-01
	TCGA-E9-A1RH-11
	TCGA-C8-A274-01
	TCGA-BH-A1FB-11
	TCGA-OL-A5RU-01
	TCGA-BH-A0BP-01
	TCGA-AN-A0FZ-01
	TCGA-BH-A0AW-01
	TCGA-AR-A24N-01
	TCGA-E2-A14W-01
	TCGA-E9-A1RE-01
	TCGA-E2-A15K-01
	TCGA-AO-A0JM-01
	TCGA-A8-A08P-01
	TCGA-D8-A1XJ-01
	TCGA-EW-A1OW-01
	TCGA-E2-A1B6-01
	TCGA-AC-A5XS-01
	TCGA-BH-A2L8-01
	TCGA-AR-A24R-01
	TCGA-D8-A1XF-01
	TCGA-3C-AAAU-01
	TCGA-D8-A1Y1-01
	TCGA-GM-A2DD-01
	TCGA-AN-A0XP-01
	TCGA-D8-A3Z6-01
	TCGA-GI-A2C9-01
	TCGA-EW-A1P3-01
	TCGA-GM-A3NW-01
	TCGA-BH-A204-01
	TCGA-A2-A0YI-01
	TCGA-BH-A0B8-01
	TCGA-A2-A0EW-01
	TCGA-AO-A0J2-01
	TCGA-D8-A13Z-01
	TCGA-BH-A1FE-01
	TCGA-A7-A0DC-11
	TCGA-E2-A2P6-01
	TCGA-B6-A0IB-01
	TCGA-AN-A0FY-01
	TCGA-A8-A093-01
	TCGA-E9-A227-01
	TCGA-EW-A1OY-01
	TCGA-BH-A1FG-11
	TCGA-AN-A03X-01
	TCGA-B6-A0RV-01
	TCGA-AO-A0JA-01
	TCGA-B6-A1KF-01
	TCGA-A7-A13D-01
	TCGA-BH-A0EA-01
	TCGA-AR-A2LR-01
	TCGA-E9-A1RF-01
	TCGA-BH-A18U-01
	TCGA-E9-A1RI-01
	TCGA-A8-A09W-01
	TCGA-E9-A1NH-01
	TCGA-E2-A14U-01
	TCGA-C8-A12K-01
	TCGA-B6-A0X4-01
	TCGA-A1-A0SO-01
	TCGA-A8-A09T-01
	TCGA-D8-A73X-01
	TCGA-A2-A0YC-01
	TCGA-A2-A4S1-01
	TCGA-AN-A0FT-01
	TCGA-E2-A153-01
	TCGA-AC-A3YI-01
	TCGA-EW-A1PF-01
	TCGA-D8-A1XT-01
	TCGA-C8-A12U-01
	TCGA-AO-A03O-01
	TCGA-A2-A3KD-01
	TCGA-E9-A3Q9-01
	TCGA-AR-A1AU-01
	TCGA-A2-A1G6-01
	TCGA-BH-A0HY-01
	TCGA-AR-A24T-01
	TCGA-A7-A26H-01
	TCGA-PL-A8LY-01
	TCGA-D8-A1XZ-01
	TCGA-E2-A1B5-01
	TCGA-E2-A1BD-01
	TCGA-A2-A04W-01
	TCGA-S3-AA14-01
	TCGA-E2-A105-01
	TCGA-LL-A5YN-01
	TCGA-E2-A1LK-01
	TCGA-A2-A3XT-01
	TCGA-A1-A0SD-01
	TCGA-LL-A442-01
	TCGA-AR-A2LO-01
	TCGA-EW-A1J1-01
	TCGA-GI-A2C8-01
	TCGA-D8-A1XR-01
	TCGA-A2-A3XU-01
	TCGA-BH-A18F-01
	TCGA-D8-A1JA-01
	TCGA-AC-A3OD-01
	TCGA-A8-A09C-01
	TCGA-BH-A1FG-01
	TCGA-E9-A1RB-01
	TCGA-A2-A0T3-01
	TCGA-OL-A5D8-01
	TCGA-A2-A0D3-01
	TCGA-C8-A12M-01
	TCGA-C8-A1HK-01
	TCGA-A2-A0CY-01
	TCGA-OL-A66J-01
	TCGA-A8-A07Z-01
	TCGA-AO-A12B-01
	TCGA-BH-A0W4-01
	TCGA-B6-A40C-01
	TCGA-D8-A141-01
	TCGA-XX-A89A-01
	TCGA-C8-A12Q-01
	TCGA-OL-A66H-01
	TCGA-E2-A1LB-11
	TCGA-A8-A09R-01
	TCGA-AQ-A04J-01
	TCGA-BH-A0BA-01
	TCGA-D8-A143-01
	TCGA-BH-A0BZ-01
	TCGA-A2-A3KC-01
	TCGA-GM-A2DI-01
	TCGA-BH-A0HO-01
	TCGA-BH-A42U-01
	TCGA-AO-A126-01
	TCGA-E9-A1ND-01
	TCGA-E9-A54X-01
	TCGA-BH-A0EE-01
	TCGA-BH-A8G0-01
	TCGA-E9-A1RC-11
	TCGA-AC-A3EH-01
	TCGA-AN-A04C-01
	TCGA-E9-A3X8-01
	TCGA-AR-A0TZ-01
	TCGA-E2-A10A-01
	TCGA-AR-A1AQ-01
	TCGA-E9-A1NG-11
	TCGA-A8-A06U-01
	TCGA-BH-A1ES-01
	TCGA-BH-A1EW-01
	TCGA-C8-A26Y-01
	TCGA-BH-A202-01
	TCGA-LL-A5YO-01
	TCGA-AO-A0J5-01
	TCGA-BH-A1EU-01
	TCGA-A8-A06Q-01
	TCGA-OL-A66P-01
	TCGA-AN-A0XL-01
	TCGA-A1-A0SN-01
	TCGA-AR-A1AH-01
	TCGA-BH-A0HK-11
	TCGA-A7-A0DA-01
	TCGA-AN-A0G0-01
	TCGA-E9-A1N4-11
	TCGA-LD-A9QF-01
	TCGA-BH-A1EN-01
	TCGA-GM-A2DB-01
	TCGA-AN-A0FL-01
	TCGA-EW-A1PH-01
	TCGA-E2-A15A-01
	TCGA-D8-A73W-01
	TCGA-E9-A1N5-01
	TCGA-B6-A1KC-01
	TCGA-A7-A4SD-01
	TCGA-A2-A0YD-01
	TCGA-BH-A18L-01
	TCGA-AO-A03L-01
	TCGA-GM-A3XL-01
	TCGA-BH-A0H7-01
	TCGA-AO-A128-01
	TCGA-AO-A129-01
	TCGA-A7-A0D9-01
	TCGA-A8-A07E-01
	TCGA-BH-A0AZ-11
	TCGA-AN-A0XW-01
	TCGA-BH-A0BR-01
	TCGA-WT-AB44-01
	TCGA-E2-A1IU-01
	TCGA-A8-A08F-01
	TCGA-C8-A1HG-01
	TCGA-AN-A041-01
	TCGA-AR-A2LE-01
	TCGA-LD-A7W6-01
	TCGA-E2-A15P-01
	TCGA-A8-A09G-01
	TCGA-AR-A2LL-01
	TCGA-A2-A0D4-01
	TCGA-AO-A125-01
	TCGA-E2-A1B4-01
	TCGA-AO-A12F-01
	TCGA-AR-A1AL-01
	TCGA-EW-A1PE-01
	TCGA-E9-A1N4-01
	TCGA-A8-A07J-01
	TCGA-BH-A18N-01
	TCGA-E9-A1N9-11
	TCGA-BH-A1F5-01
	TCGA-E2-A14S-01
	TCGA-BH-A0E1-11
	TCGA-BH-A18S-01
	TCGA-A2-A0CK-01
	TCGA-BH-A1FU-11
	TCGA-EW-A1PG-01
	TCGA-EW-A1PC-01
	TCGA-E2-A14Q-01
	TCGA-AR-A0TQ-01
	TCGA-BH-A0DI-01
	TCGA-AN-A0XN-01
	TCGA-BH-A1FL-01
	TCGA-C8-A27B-01
	TCGA-A7-A26J-01
	TCGA-E9-A228-01
	TCGA-BH-A0B0-01
	TCGA-AR-A1AN-01
	TCGA-BH-A8FY-01
	TCGA-D8-A1JF-01
	TCGA-AN-A0FN-01
	TCGA-BH-A0BW-01
	TCGA-A7-A3IY-01
	TCGA-AC-A6IW-01
	TCGA-A2-A04T-01
	TCGA-B6-A0IJ-01
	TCGA-AR-A2LQ-01
	TCGA-A8-A07U-01
	TCGA-LD-A66U-01
	TCGA-A7-A13F-01
	TCGA-E9-A1R5-01
	TCGA-UL-AAZ6-01
	TCGA-E2-A10E-01
	TCGA-BH-A18V-11
	TCGA-A2-A0CS-01
	TCGA-A2-A0CO-01
	TCGA-A7-A0D9-11
	TCGA-A7-A26G-01
	TCGA-A2-A0D0-01
	TCGA-OL-A5RX-01
	TCGA-A2-A4S2-01
	TCGA-B6-A0RG-01
	TCGA-B6-A400-01
	TCGA-A7-A5ZV-01
	TCGA-EW-A1OV-01
	TCGA-A2-A0EO-01
	TCGA-E2-A2P5-01
	TCGA-A1-A0SE-01
	TCGA-D8-A1Y0-01
	TCGA-AN-A0AT-01
	TCGA-E9-A1R6-01
	TCGA-AR-A0TS-01
	TCGA-4H-AAAK-01
	TCGA-BH-A0E1-01
	TCGA-BH-A1EY-01
	TCGA-BH-A0DG-11
	TCGA-BH-A18L-11
	TCGA-A8-A0A9-01
	TCGA-A8-A09B-01
	TCGA-C8-A130-01
	TCGA-BH-A0AU-01
	TCGA-A2-A4RW-01
	TCGA-BH-A0HX-01
	TCGA-AR-A0TT-01
	TCGA-GM-A5PX-01
	TCGA-A2-A1FZ-01
	TCGA-BH-A1FM-01
	TCGA-B6-A0I6-01
	TCGA-AR-A24U-01
	TCGA-EW-A1IX-01
	TCGA-BH-A0DD-11
	TCGA-GI-A2C8-11
	TCGA-AC-A23E-01
	TCGA-BH-A0BQ-01
	TCGA-BH-A1FC-11
	TCGA-A8-A07G-01
	TCGA-A2-A25D-01
	TCGA-A2-A4S0-01
	TCGA-AR-A0TW-01
	TCGA-BH-A0DZ-11
	TCGA-BH-A0B6-01
	TCGA-E9-A1N6-01
	TCGA-AN-A0AL-01
	TCGA-E2-A1LG-01
	TCGA-E9-A5FK-01
	TCGA-C8-A3M7-01
	TCGA-D8-A1X9-01
	TCGA-B6-A0RE-01
	TCGA-AC-A2FM-01
	TCGA-E2-A15K-06
	TCGA-E2-A572-01
	TCGA-BH-A18K-11
	TCGA-A2-A0CR-01
	TCGA-AC-A3BB-01
	TCGA-B6-A40B-01
	TCGA-EW-A2FV-01
	TCGA-D8-A27P-01
	TCGA-BH-A0BG-01
	TCGA-BH-A1F8-11
	TCGA-BH-A1FD-01
	TCGA-A7-A0CD-01
	TCGA-AC-A3W5-01
	TCGA-BH-A18S-11
	TCGA-A1-A0SF-01
	TCGA-E2-A1IF-01
	TCGA-AC-A62V-01
	TCGA-AR-A24O-01
	TCGA-AR-A0U4-01
	TCGA-B6-A0X0-01
	TCGA-GM-A2DA-01
	TCGA-E2-A107-01
	TCGA-E9-A244-01
	TCGA-AC-A2FO-01
	TCGA-AR-A1AS-01
	TCGA-A8-A08J-01
	TCGA-B6-A0RM-01
	TCGA-A8-A06T-01
	TCGA-A8-A091-01
	TCGA-AC-A8OS-01
	TCGA-BH-A18K-01
	TCGA-A1-A0SJ-01
	TCGA-OL-A5RW-01
	TCGA-A8-A090-01
	TCGA-AO-A0JC-01
	TCGA-C8-A132-01
	TCGA-A2-A0EX-01
	TCGA-BH-A0DD-01
	TCGA-BH-A0H6-01
	TCGA-BH-A203-11
	TCGA-D8-A1JB-01
	TCGA-D8-A1XS-01
	TCGA-C8-A3M8-01
	TCGA-D8-A1JD-01
	TCGA-BH-A0H3-01
	TCGA-AR-A24W-01
	TCGA-C8-A12Y-01
	TCGA-A7-A13E-11
	TCGA-E2-A1B0-01
	TCGA-BH-A18J-11
	TCGA-A2-A0SU-01
	TCGA-E2-A1BC-11
	TCGA-B6-A0I1-01
	TCGA-A8-A08G-01
	TCGA-BH-A18N-11
	TCGA-A2-A1FW-01
	TCGA-A7-A56D-01
	TCGA-AR-A5QQ-01
	TCGA-BH-A0BT-01
	TCGA-A8-A096-01
	TCGA-Z7-A8R5-01
	TCGA-LL-A6FQ-01
	TCGA-E9-A3HO-01
	TCGA-B6-A0RO-01
	TCGA-C8-A1HJ-01
	TCGA-E2-A1LB-01
	TCGA-LL-A6FR-01
	TCGA-AO-A12G-01
	TCGA-BH-A18V-01
	TCGA-B6-A0RN-01
	TCGA-E9-A1ND-11
	TCGA-AR-A24V-01
	TCGA-A2-A04N-01
	TCGA-BH-A1EW-11
	TCGA-LL-A73Y-01
	TCGA-AO-A03P-01
	TCGA-BH-AB28-01
	TCGA-BH-A1FB-01
	TCGA-B6-A0WW-01
	TCGA-BH-A0DK-11
	TCGA-E9-A1RA-01
	TCGA-D8-A27H-01
	TCGA-A8-A07O-01
	TCGA-A7-A0DB-11
	TCGA-BH-A208-01
	TCGA-BH-A1F6-01
	TCGA-C8-A278-01
	TCGA-LD-A74U-01
	TCGA-AR-A24L-01
	TCGA-E9-A1N6-11
[truncated: 75,824 more rows]
